# Supplementary material for: 2,2′-Dinitro-5,5′-dithio­dibenzoic acid
Source: Acta Crystallogr Sect E Struct Rep Online. 2008 Oct 4;64(Pt 11):o2051. doi: 10.1107/S1600536808031620 (PMC2959743; doi:10.1107/S1600536808031620)
Supplement: Supplementary file 1 [file e-64-o2051-sup1.cif]

##############################################################################
###                                                                        ###
###        Electronic paper (Acta Crystallographica Section E)             ###
###                                                                        ###
##############################################################################
#                                                                            #
# This CIF contains the data in a paper accepted for publication in Acta     #
# Crystallographica Section E. It conforms to the requirements of Notes      #
# for Authors for Section E, and has been peer reviewed under the auspices   #
# of the IUCr Commission on Journals.                                        #
#                                                                            #
# Full details of the Crystallographic Information File format               #
# are given in the paper "The Crystallographic Information File (CIF):       #
# a New Standard Archive File for Crystallography" by S. R. Hall, F. H.      #
# Allen and I. D. Brown [Acta Cryst. (1991), A47, 655-685].                  #
#                                                                            #
# The current version of the core CIF dictionary is obtainable from          #
# ftp://ftp.iucr.org/pub/cif_core.dic. The current version number is 2.4.    #
#                                                                            #
# Software is freely available for graphical display of the structure(s) in  #
# this CIF.  For information consult the CIF home page http://www.iucr.org/  #
# cif/home.html                                                              #
#                                                                            #
# This file may be used for bona fide research purposes within the           #
# scientific community so long as proper attribution is given to the journal # 
# article from which it was obtained.                                        #
#                                                                            #
##############################################################################
                                             
data_I
_audit_creation_method     SHELXL-97
_chemical_name_systematic
;
2,2'-Dinitro-5,5'-dithiodibenzoic acid
;
_chemical_name_common     ?
_chemical_formula_moiety     'C14 H8 N2 O8 S2'
_chemical_formula_sum     'C14 H8 N2 O8 S2'
_chemical_formula_iupac     'C14 H8 N2 O8 S2'
_chemical_formula_weight     396.34
_chemical_melting_point     ?
_symmetry_cell_setting     triclinic
_symmetry_space_group_name_H-M     'P -1'
_symmetry_space_group_name_Hall     '-P 1'
loop_
    _symmetry_equiv_pos_as_xyz
    'x, y, z'
    '-x, -y, -z'
_cell_length_a     7.875(2)
_cell_length_b     14.695(4)
_cell_length_c     15.116(5)
_cell_angle_alpha     111.480(5)
_cell_angle_beta     101.182(5)
_cell_angle_gamma     90.572(5)
_cell_volume     1590.6(8)
_cell_formula_units_Z     4
_cell_measurement_reflns_used     5555
_cell_measurement_theta_min     1.48
_cell_measurement_theta_max     25.10
_cell_measurement_temperature     298(2)
_exptl_crystal_description     block
_exptl_crystal_colour     colourless
_exptl_crystal_size_max     0.21
_exptl_crystal_size_mid     0.17
_exptl_crystal_size_min     0.15
_exptl_crystal_density_diffrn     1.655
_exptl_crystal_density_meas     ?
_exptl_crystal_density_method     'not measured'
_exptl_crystal_F_000     808
_exptl_absorpt_coefficient_mu     0.385
_exptl_absorpt_correction_type     multi-scan
_exptl_absorpt_process_details     '(SADABS; Sheldrick, 1996)'
_exptl_absorpt_correction_T_min     0.921
_exptl_absorpt_correction_T_max     0.942
_exptl_special_details
;
;
_diffrn_ambient_temperature     298(2)
_diffrn_radiation_type     MoK\a
_diffrn_radiation_wavelength     0.71073
_diffrn_radiation_source     'fine-focus sealed tube'
_diffrn_radiation_monochromator     graphite
_diffrn_measurement_device_type     'Bruker APEXII area-detector'
_diffrn_measurement_method     '\f and \w'
_diffrn_detector_area_resol_mean     ?
_diffrn_reflns_number     8041
_diffrn_reflns_av_R_equivalents     0.0311
_diffrn_reflns_av_sigmaI/netI     0.0889
_diffrn_reflns_theta_min     1.48
_diffrn_reflns_theta_max     25.10
_diffrn_reflns_theta_full     25.10
_diffrn_measured_fraction_theta_max     0.980
_diffrn_measured_fraction_theta_full     0.980
_diffrn_reflns_limit_h_min     -9
_diffrn_reflns_limit_h_max     9
_diffrn_reflns_limit_k_min     -17
_diffrn_reflns_limit_k_max     16
_diffrn_reflns_limit_l_min     -18
_diffrn_reflns_limit_l_max     15
_diffrn_standards_number     0
_diffrn_standards_interval_count     0
_diffrn_standards_interval_time     0
_diffrn_standards_decay_%     ?
_refine_special_details
;
Refinement of <i>F</i>^2^ against ALL reflections. The weighted <i>R</i>-factor
<i>wR</i> and goodness of fit <i>S</i> are based on <i>F</i>^2^, conventional
<i>R</i>-factors <i>R</i> are based on <i>F</i>, with <i>F</i> set to zero for
negative <i>F</i>^2^. The threshold expression of <i>F</i>^2^ >
\s(<i>F</i>^2^) is used only for calculating <i>R</i>-factors(gt) <i>etc</i>.
and is not relevant to the choice of reflections for refinement.
<i>R</i>-factors based on <i>F</i>^2^ are statistically about twice as large
as those based on <i>F</i>, and <i>R</i>- factors based on ALL data will be
even larger.
;
_reflns_number_total     5555
_reflns_number_gt     3077
_reflns_threshold_expression     I>2\s(I)
_refine_ls_structure_factor_coef     Fsqd
_refine_ls_matrix_type     full
_refine_ls_R_factor_all     0.0898
_refine_ls_R_factor_gt     0.0512
_refine_ls_wR_factor_gt     0.1412
_refine_ls_wR_factor_ref     0.1713
_refine_ls_goodness_of_fit_ref     0.915
_refine_ls_restrained_S_all     0.915
_refine_ls_number_reflns     5555
_refine_ls_number_parameters     473
_refine_ls_number_restraints     0
_refine_ls_hydrogen_treatment     constr
_refine_ls_weighting_scheme     calc
_refine_ls_weighting_details
                 'calc w=1/[\s^2^(Fo^2^)+(0.1043P)^2^] where P=(Fo^2^+2Fc^2^)/3'
_atom_sites_solution_hydrogens     geom
_atom_sites_solution_primary     direct
_atom_sites_solution_secondary     difmap
_refine_ls_shift/su_max     0.000
_refine_ls_shift/su_mean     0.000
_refine_diff_density_max     0.369
_refine_diff_density_min     -0.465
_refine_ls_extinction_method     none
_refine_ls_extinction_coef     ?
loop_
    _atom_type_symbol
    _atom_type_description
    _atom_type_scat_dispersion_real
    _atom_type_scat_dispersion_imag
    _atom_type_scat_source
    'C' 'C' 0.0033 0.0016
                         'International Tables Vol C Tables 4.2.6.8 and 6.1.1.4'
    'H' 'H' 0.0000 0.0000
                         'International Tables Vol C Tables 4.2.6.8 and 6.1.1.4'
    'N' 'N' 0.0061 0.0033
                         'International Tables Vol C Tables 4.2.6.8 and 6.1.1.4'
    'O' 'O' 0.0106 0.0060
                         'International Tables Vol C Tables 4.2.6.8 and 6.1.1.4'
    'S' 'S' 0.1246 0.1234
                         'International Tables Vol C Tables 4.2.6.8 and 6.1.1.4'
_computing_data_collection     'APEX2 (Bruker, 2004)'
_computing_cell_refinement     'APEX2 (Bruker, 2004)'
_computing_data_reduction     'APEX2 (Bruker, 2004)'
_computing_structure_solution     'SHELXS97 (Sheldrick, 2008)'
_computing_structure_refinement     'SHELXL97 (Sheldrick, 2008)'
_computing_molecular_graphics
;
ORTEPIII (Burnett & Johnson, 1996), ORTEP-3 for Windows (Farrugia,
1997) and
PLATON (Spek, 2003)
;
_computing_publication_material     'SHELXL97 (Sheldrick, 2008)'
loop_
    _atom_site_type_symbol
    _atom_site_label
    _atom_site_fract_x
    _atom_site_fract_y
    _atom_site_fract_z
    _atom_site_U_iso_or_equiv
    _atom_site_adp_type
    _atom_site_calc_flag
    _atom_site_refinement_flags
    _atom_site_occupancy
    _atom_site_disorder_assembly
    _atom_site_disorder_group
    S S1 -0.01726(16) 0.70300(8) 0.33908(9) 0.0468(4) Uani d . 1 . .
    S S2 -0.04932(15) 0.59689(8) 0.39126(9) 0.0433(3) Uani d . 1 . .
    N N1 0.3900(5) 1.0562(3) 0.6593(3) 0.0487(11) Uani d . 1 . .
    N N2 0.5648(5) 0.3610(3) 0.3567(3) 0.0430(10) Uani d . 1 . .
    O O11 0.3554(4) 1.1261(2) 0.5124(3) 0.0592(10) Uani d . 1 . .
    H H1A 0.3428 1.1749 0.4984 0.089 Uiso calc R 1 . .
    O O12 0.1174(4) 1.0668(2) 0.3939(3) 0.0524(9) Uani d . 1 . .
    O O13 0.5428(5) 1.0529(3) 0.6900(3) 0.0876(15) Uani d . 1 . .
    O O14 0.3084(5) 1.1242(3) 0.6944(3) 0.0700(12) Uani d . 1 . .
    O O21 0.1194(4) 0.2278(2) 0.3491(3) 0.0538(10) Uani d . 1 . .
    H H2A 0.1308 0.1771 0.3597 0.081 Uiso calc R 1 . .
    O O22 0.3681(4) 0.2775(2) 0.4591(3) 0.0584(10) Uani d . 1 . .
    O O23 0.5385(5) 0.2744(2) 0.3064(3) 0.0657(11) Uani d . 1 . .
    O O24 0.7108(4) 0.4035(2) 0.3973(3) 0.0579(10) Uani d . 1 . .
    C C11 0.1118(5) 0.8035(3) 0.4363(3) 0.0316(10) Uani d . 1 . .
    C C12 0.1199(5) 0.8905(3) 0.4200(3) 0.0332(10) Uani d . 1 . .
    H H12 0.0591 0.8927 0.3617 0.040 Uiso calc R 1 . .
    C C13 0.2177(5) 0.9741(3) 0.4898(3) 0.0326(10) Uani d . 1 . .
    C C14 0.2998(5) 0.9692(3) 0.5775(3) 0.0332(10) Uani d . 1 . .
    C C15 0.2940(5) 0.8827(3) 0.5935(3) 0.0364(11) Uani d . 1 . .
    H H15 0.3536 0.8807 0.6521 0.044 Uiso calc R 1 . .
    C C16 0.2006(5) 0.7996(3) 0.5234(3) 0.0330(10) Uani d . 1 . .
    H H16 0.1969 0.7413 0.5342 0.040 Uiso calc R 1 . .
    C C21 0.1340(5) 0.5290(3) 0.3762(3) 0.0340(11) Uani d . 1 . .
    C C22 0.1208(6) 0.4352(3) 0.3793(3) 0.0403(12) Uani d . 1 . .
    H H22 0.0154 0.4094 0.3831 0.048 Uiso calc R 1 . .
    C C23 0.2633(5) 0.3803(3) 0.3768(3) 0.0339(11) Uani d . 1 . .
    C C24 0.4171(5) 0.4200(3) 0.3685(3) 0.0345(11) Uani d . 1 . .
    C C25 0.4336(6) 0.5117(3) 0.3644(3) 0.0380(11) Uani d . 1 . .
    H H25 0.5388 0.5362 0.3589 0.046 Uiso calc R 1 . .
    C C26 0.2938(5) 0.5661(3) 0.3684(3) 0.0359(11) Uani d . 1 . .
    H H26 0.3041 0.6282 0.3660 0.043 Uiso calc R 1 . .
    C C131 0.2281(5) 1.0620(3) 0.4637(3) 0.0342(10) Uani d . 1 . .
    C C231 0.2520(5) 0.2874(3) 0.3953(3) 0.0377(11) Uani d . 1 . .
    S S3 0.08887(17) 0.82074(8) 0.15577(9) 0.0454(4) Uani d . 1 . .
    S S4 0.02988(15) 0.67435(8) 0.09932(9) 0.0406(3) Uani d . 1 . .
    N N3 0.2790(5) 0.9447(3) -0.1503(3) 0.0395(9) Uani d . 1 . .
    N N4 0.6705(5) 0.4718(3) 0.1507(3) 0.0427(10) Uani d . 1 . .
    O O31 0.2018(4) 1.1464(2) 0.1163(2) 0.0482(9) Uani d . 1 . .
    H H3A 0.2036 1.2030 0.1186 0.072 Uiso calc R 1 . .
    O O32 0.3339(4) 1.1224(2) -0.0084(2) 0.0509(9) Uani d . 1 . .
    O O33 0.1633(5) 0.9729(3) -0.1961(3) 0.0640(10) Uani d . 1 . .
    O O34 0.4258(4) 0.9351(3) -0.1681(2) 0.0581(10) Uani d . 1 . .
    O O41 0.3935(5) 0.3091(2) 0.0261(3) 0.0535(9) Uani d . 1 . .
    H H4A 0.3956 0.2535 0.0265 0.080 Uiso calc R 1 . .
    O O42 0.2379(4) 0.3353(2) 0.1412(2) 0.0441(8) Uani d . 1 . .
    O O43 0.6680(4) 0.4104(2) 0.1883(3) 0.0530(9) Uani d . 1 . .
    O O44 0.7995(4) 0.4923(3) 0.1241(3) 0.0688(11) Uani d . 1 . .
    C C31 0.1522(6) 0.8507(3) 0.0627(3) 0.0363(11) Uani d . 1 . .
    C C32 0.1794(5) 0.9510(3) 0.0841(3) 0.0377(11) Uani d . 1 . .
    H H32 0.1671 0.9959 0.1441 0.045 Uiso calc R 1 . .
    C C33 0.2250(5) 0.9841(3) 0.0158(3) 0.0330(10) Uani d . 1 . .
    C C34 0.2427(5) 0.9141(3) -0.0736(3) 0.0331(10) Uani d . 1 . .
    C C35 0.2196(6) 0.8161(3) -0.0944(4) 0.0430(12) Uani d . 1 . .
    H H35 0.2338 0.7712 -0.1540 0.052 Uiso calc R 1 . .
    C C36 0.1747(6) 0.7836(3) -0.0259(3) 0.0412(12) Uani d . 1 . .
    H H36 0.1596 0.7166 -0.0394 0.049 Uiso calc R 1 . .
    C C41 0.2267(6) 0.6214(3) 0.1214(3) 0.0360(11) Uani d . 1 . .
    C C42 0.2104(6) 0.5236(3) 0.1103(3) 0.0355(11) Uani d . 1 . .
    H H42 0.1002 0.4925 0.0981 0.043 Uiso calc R 1 . .
    C C43 0.3533(5) 0.4716(3) 0.1167(3) 0.0314(10) Uani d . 1 . .
    C C44 0.5177(6) 0.5213(3) 0.1368(3) 0.0389(11) Uani d . 1 . .
    C C45 0.5381(6) 0.6202(3) 0.1518(3) 0.0457(13) Uani d . 1 . .
    H H45 0.6484 0.6521 0.1665 0.055 Uiso calc R 1 . .
    C C46 0.3911(6) 0.6708(3) 0.1446(3) 0.0422(12) Uani d . 1 . .
    H H46 0.4023 0.7372 0.1552 0.051 Uiso calc R 1 . .
    C C331 0.2575(6) 1.0908(3) 0.0403(4) 0.0390(12) Uani d . 1 . .
    C C431 0.3248(6) 0.3645(3) 0.0970(3) 0.0354(11) Uani d . 1 . .
loop_
    _atom_site_aniso_label
    _atom_site_aniso_U_11
    _atom_site_aniso_U_22
    _atom_site_aniso_U_33
    _atom_site_aniso_U_12
    _atom_site_aniso_U_13
    _atom_site_aniso_U_23
    S1 0.0637(8) 0.0279(6) 0.0414(7) -0.0014(6) -0.0062(6) 0.0134(6)
    S2 0.0457(7) 0.0277(6) 0.0567(8) 0.0010(5) 0.0101(6) 0.0167(6)
    N1 0.054(3) 0.035(2) 0.050(3) -0.009(2) 0.002(2) 0.013(2)
    N2 0.047(2) 0.044(3) 0.045(2) 0.002(2) 0.007(2) 0.026(2)
    O11 0.067(2) 0.045(2) 0.071(2) -0.0140(18) 0.0039(19) 0.0339(19)
    O12 0.053(2) 0.044(2) 0.069(2) 0.0025(16) 0.0034(18) 0.0375(19)
    O13 0.060(3) 0.074(3) 0.100(3) -0.018(2) -0.026(2) 0.021(3)
    O14 0.095(3) 0.037(2) 0.058(3) -0.003(2) 0.005(2) 0.001(2)
    O21 0.058(2) 0.0334(19) 0.071(2) -0.0089(16) 0.0007(18) 0.0273(18)
    O22 0.057(2) 0.051(2) 0.072(2) -0.0115(17) -0.0105(19) 0.040(2)
    O23 0.073(2) 0.033(2) 0.080(3) 0.0124(18) 0.014(2) 0.009(2)
    O24 0.0402(19) 0.066(2) 0.074(3) 0.0021(17) 0.0096(18) 0.035(2)
    C11 0.040(2) 0.022(2) 0.033(2) 0.0046(19) 0.009(2) 0.0091(19)
    C12 0.037(2) 0.032(2) 0.035(2) 0.0096(19) 0.012(2) 0.016(2)
    C13 0.031(2) 0.032(2) 0.038(3) 0.0060(19) 0.010(2) 0.016(2)
    C14 0.027(2) 0.030(2) 0.043(3) 0.0017(18) 0.012(2) 0.012(2)
    C15 0.044(3) 0.033(3) 0.034(3) 0.007(2) 0.008(2) 0.016(2)
    C16 0.037(2) 0.025(2) 0.041(3) 0.0098(18) 0.011(2) 0.015(2)
    C21 0.041(2) 0.025(2) 0.035(3) -0.0025(19) 0.009(2) 0.009(2)
    C22 0.051(3) 0.028(2) 0.039(3) -0.006(2) 0.003(2) 0.014(2)
    C23 0.041(2) 0.026(2) 0.035(3) -0.001(2) 0.005(2) 0.015(2)
    C24 0.037(2) 0.032(2) 0.038(3) 0.003(2) 0.008(2) 0.017(2)
    C25 0.045(3) 0.032(3) 0.038(3) -0.005(2) 0.007(2) 0.016(2)
    C26 0.047(3) 0.021(2) 0.040(3) 0.002(2) 0.014(2) 0.010(2)
    C131 0.037(2) 0.028(2) 0.042(3) 0.003(2) 0.018(2) 0.013(2)
    C231 0.040(2) 0.028(2) 0.047(3) -0.002(2) 0.013(2) 0.016(2)
    S3 0.0688(8) 0.0302(6) 0.0422(7) 0.0033(6) 0.0186(6) 0.0161(6)
    S4 0.0442(7) 0.0307(6) 0.0500(7) -0.0005(5) 0.0062(6) 0.0207(6)
    N3 0.046(2) 0.038(2) 0.037(2) 0.0009(19) 0.010(2) 0.0160(19)
    N4 0.043(2) 0.032(2) 0.048(2) -0.0015(19) 0.008(2) 0.011(2)
    O31 0.063(2) 0.0243(17) 0.057(2) 0.0022(16) 0.0247(18) 0.0081(17)
    O32 0.078(2) 0.0269(17) 0.053(2) -0.0034(16) 0.0255(19) 0.0158(16)
    O33 0.068(2) 0.076(3) 0.064(2) 0.019(2) 0.014(2) 0.044(2)
    O34 0.058(2) 0.072(3) 0.051(2) 0.0025(19) 0.0209(18) 0.026(2)
    O41 0.080(2) 0.0263(18) 0.061(2) -0.0009(18) 0.030(2) 0.0173(18)
    O42 0.0558(19) 0.0312(17) 0.055(2) -0.0011(15) 0.0257(17) 0.0209(16)
    O43 0.054(2) 0.048(2) 0.067(2) 0.0120(16) 0.0143(18) 0.0325(19)
    O44 0.043(2) 0.074(3) 0.109(3) 0.0074(19) 0.035(2) 0.047(2)
    C31 0.047(3) 0.027(2) 0.035(3) 0.003(2) 0.004(2) 0.015(2)
    C32 0.042(2) 0.029(2) 0.040(3) -0.002(2) 0.006(2) 0.012(2)
    C33 0.031(2) 0.027(2) 0.040(3) -0.0004(18) 0.005(2) 0.013(2)
    C34 0.033(2) 0.031(2) 0.038(3) -0.0006(19) 0.009(2) 0.015(2)
    C35 0.051(3) 0.034(3) 0.043(3) 0.001(2) 0.013(2) 0.012(2)
    C36 0.049(3) 0.027(2) 0.051(3) -0.001(2) 0.010(2) 0.019(2)
    C41 0.048(3) 0.027(2) 0.032(2) -0.005(2) 0.003(2) 0.014(2)
    C42 0.046(3) 0.023(2) 0.036(3) -0.007(2) 0.004(2) 0.012(2)
    C43 0.036(2) 0.024(2) 0.035(2) -0.0032(19) 0.0035(19) 0.015(2)
    C44 0.044(3) 0.035(3) 0.039(3) -0.002(2) 0.003(2) 0.019(2)
    C45 0.049(3) 0.038(3) 0.049(3) -0.014(2) -0.001(2) 0.022(2)
    C46 0.047(3) 0.027(2) 0.054(3) -0.004(2) 0.004(2) 0.021(2)
    C331 0.048(3) 0.025(2) 0.041(3) 0.000(2) 0.002(2) 0.012(2)
    C431 0.041(3) 0.028(2) 0.033(3) -0.002(2) 0.002(2) 0.010(2)
_geom_special_details
;
All e.s.d.'s (except the e.s.d. in the dihedral angle between two l.s. planes)
are estimated using the full covariance matrix. The cell e.s.d.'s are taken
into account individually in the estimation of e.s.d.'s in distances, angles
and torsion angles; correlations between e.s.d.'s in cell parameters are only
used when they are defined by crystal symmetry. An approximate (isotropic)
treatment of cell e.s.d.'s is used for estimating e.s.d.'s involving l.s.
planes.
;
loop_
    _geom_bond_atom_site_label_1
    _geom_bond_atom_site_label_2
    _geom_bond_site_symmetry_2
    _geom_bond_distance
    _geom_bond_publ_flag
    S1 C11 . 1.782(4) ?
    S1 S2 . 2.0218(16) ?
    S2 C21 . 1.766(5) ?
    N1 O14 . 1.204(5) ?
    N1 O13 . 1.211(5) ?
    N1 C14 . 1.467(5) ?
    N2 O23 . 1.211(4) ?
    N2 O24 . 1.233(4) ?
    N2 C24 . 1.457(5) ?
    O11 C131 . 1.274(5) ?
    O11 H1A . 0.8200 ?
    O12 C131 . 1.256(5) ?
    O21 C231 . 1.263(5) ?
    O21 H2A . 0.8200 ?
    O22 C231 . 1.245(5) ?
    C11 C16 . 1.387(6) ?
    C11 C12 . 1.391(5) ?
    C12 C13 . 1.390(5) ?
    C12 H12 . 0.9300 ?
    C13 C14 . 1.386(6) ?
    C13 C131 . 1.489(6) ?
    C14 C15 . 1.379(5) ?
    C15 C16 . 1.374(5) ?
    C15 H15 . 0.9300 ?
    C16 H16 . 0.9300 ?
    C21 C22 . 1.400(5) ?
    C21 C26 . 1.409(6) ?
    C22 C23 . 1.386(6) ?
    C22 H22 . 0.9300 ?
    C23 C24 . 1.386(6) ?
    C23 C231 . 1.496(5) ?
    C24 C25 . 1.378(5) ?
    C25 C26 . 1.366(6) ?
    C25 H25 . 0.9300 ?
    C26 H26 . 0.9300 ?
    S3 C31 . 1.773(5) ?
    S3 S4 . 2.0133(16) ?
    S4 C41 . 1.770(4) ?
    N3 O33 . 1.205(4) ?
    N3 O34 . 1.235(4) ?
    N3 C34 . 1.461(5) ?
    N4 O43 . 1.231(4) ?
    N4 O44 . 1.235(5) ?
    N4 C44 . 1.433(5) ?
    O31 C331 . 1.302(5) ?
    O31 H3A . 0.8200 ?
    O32 C331 . 1.238(5) ?
    O41 C431 . 1.303(5) ?
    O41 H4A . 0.8200 ?
    O42 C431 . 1.216(5) ?
    C31 C36 . 1.388(6) ?
    C31 C32 . 1.393(5) ?
    C32 C33 . 1.393(6) ?
    C32 H32 . 0.9300 ?
    C33 C34 . 1.400(6) ?
    C33 C331 . 1.480(5) ?
    C34 C35 . 1.359(5) ?
    C35 C36 . 1.388(6) ?
    C35 H35 . 0.9300 ?
    C36 H36 . 0.9300 ?
    C41 C42 . 1.385(5) ?
    C41 C46 . 1.394(6) ?
    C42 C43 . 1.374(6) ?
    C42 H42 . 0.9300 ?
    C43 C44 . 1.403(5) ?
    C43 C431 . 1.498(5) ?
    C44 C45 . 1.388(6) ?
    C45 C46 . 1.390(6) ?
    C45 H45 . 0.9300 ?
    C46 H46 . 0.9300 ?
loop_
    _geom_angle_atom_site_label_1
    _geom_angle_atom_site_label_2
    _geom_angle_atom_site_label_3
    _geom_angle_site_symmetry_1
    _geom_angle_site_symmetry_3
    _geom_angle
    _geom_angle_publ_flag
    C11 S1 S2 . . 106.97(15) ?
    C21 S2 S1 . . 105.54(15) ?
    O14 N1 O13 . . 123.9(4) ?
    O14 N1 C14 . . 119.1(4) ?
    O13 N1 C14 . . 116.9(4) ?
    O23 N2 O24 . . 123.8(4) ?
    O23 N2 C24 . . 118.8(4) ?
    O24 N2 C24 . . 117.4(4) ?
    C131 O11 H1A . . 109.5 ?
    C231 O21 H2A . . 109.5 ?
    C16 C11 C12 . . 120.1(4) ?
    C16 C11 S1 . . 124.8(3) ?
    C12 C11 S1 . . 115.1(3) ?
    C13 C12 C11 . . 120.8(4) ?
    C13 C12 H12 . . 119.6 ?
    C11 C12 H12 . . 119.6 ?
    C14 C13 C12 . . 117.9(4) ?
    C14 C13 C131 . . 124.9(4) ?
    C12 C13 C131 . . 117.1(4) ?
    C15 C14 C13 . . 121.3(4) ?
    C15 C14 N1 . . 116.8(4) ?
    C13 C14 N1 . . 121.8(4) ?
    C16 C15 C14 . . 120.5(4) ?
    C16 C15 H15 . . 119.8 ?
    C14 C15 H15 . . 119.8 ?
    C15 C16 C11 . . 119.3(4) ?
    C15 C16 H16 . . 120.4 ?
    C11 C16 H16 . . 120.4 ?
    C22 C21 C26 . . 118.9(4) ?
    C22 C21 S2 . . 116.9(3) ?
    C26 C21 S2 . . 124.1(3) ?
    C23 C22 C21 . . 120.8(4) ?
    C23 C22 H22 . . 119.6 ?
    C21 C22 H22 . . 119.6 ?
    C24 C23 C22 . . 118.0(4) ?
    C24 C23 C231 . . 122.4(4) ?
    C22 C23 C231 . . 119.1(4) ?
    C25 C24 C23 . . 122.5(4) ?
    C25 C24 N2 . . 117.7(4) ?
    C23 C24 N2 . . 119.7(4) ?
    C26 C25 C24 . . 119.2(4) ?
    C26 C25 H25 . . 120.4 ?
    C24 C25 H25 . . 120.4 ?
    C25 C26 C21 . . 120.6(4) ?
    C25 C26 H26 . . 119.7 ?
    C21 C26 H26 . . 119.7 ?
    O12 C131 O11 . . 124.3(4) ?
    O12 C131 C13 . . 119.0(3) ?
    O11 C131 C13 . . 116.6(4) ?
    O22 C231 O21 . . 125.0(4) ?
    O22 C231 C23 . . 117.6(3) ?
    O21 C231 C23 . . 117.2(4) ?
    C31 S3 S4 . . 105.94(15) ?
    C41 S4 S3 . . 106.38(14) ?
    O33 N3 O34 . . 123.4(4) ?
    O33 N3 C34 . . 119.0(4) ?
    O34 N3 C34 . . 117.5(4) ?
    O43 N4 O44 . . 122.6(4) ?
    O43 N4 C44 . . 118.9(4) ?
    O44 N4 C44 . . 118.5(4) ?
    C331 O31 H3A . . 109.5 ?
    C431 O41 H4A . . 109.5 ?
    C36 C31 C32 . . 120.0(4) ?
    C36 C31 S3 . . 125.5(3) ?
    C32 C31 S3 . . 114.6(4) ?
    C31 C32 C33 . . 120.1(4) ?
    C31 C32 H32 . . 119.9 ?
    C33 C32 H32 . . 119.9 ?
    C32 C33 C34 . . 118.2(4) ?
    C32 C33 C331 . . 119.6(4) ?
    C34 C33 C331 . . 122.3(4) ?
    C35 C34 C33 . . 122.1(4) ?
    C35 C34 N3 . . 117.4(4) ?
    C33 C34 N3 . . 120.4(4) ?
    C34 C35 C36 . . 119.4(4) ?
    C34 C35 H35 . . 120.3 ?
    C36 C35 H35 . . 120.3 ?
    C35 C36 C31 . . 120.2(4) ?
    C35 C36 H36 . . 119.9 ?
    C31 C36 H36 . . 119.9 ?
    C42 C41 C46 . . 120.1(4) ?
    C42 C41 S4 . . 115.9(3) ?
    C46 C41 S4 . . 124.0(3) ?
    C43 C42 C41 . . 121.5(4) ?
    C43 C42 H42 . . 119.2 ?
    C41 C42 H42 . . 119.2 ?
    C42 C43 C44 . . 117.8(4) ?
    C42 C43 C431 . . 118.4(3) ?
    C44 C43 C431 . . 123.7(4) ?
    C45 C44 C43 . . 121.9(4) ?
    C45 C44 N4 . . 118.3(4) ?
    C43 C44 N4 . . 119.6(4) ?
    C44 C45 C46 . . 119.0(4) ?
    C44 C45 H45 . . 120.5 ?
    C46 C45 H45 . . 120.5 ?
    C45 C46 C41 . . 119.7(4) ?
    C45 C46 H46 . . 120.2 ?
    C41 C46 H46 . . 120.2 ?
    O32 C331 O31 . . 124.1(4) ?
    O32 C331 C33 . . 121.2(5) ?
    O31 C331 C33 . . 114.6(4) ?
    O42 C431 O41 . . 125.6(4) ?
    O42 C431 C43 . . 121.3(4) ?
    O41 C431 C43 . . 113.0(4) ?
loop_
    _geom_hbond_atom_site_label_D
    _geom_hbond_atom_site_label_H
    _geom_hbond_atom_site_label_A
    _geom_hbond_site_symmetry_A
    _geom_hbond_distance_DH
    _geom_hbond_distance_HA
    _geom_hbond_distance_DA
    _geom_hbond_angle_DHA
    O11 H1A O22 1_565 0.82 1.83 2.635(4) 165.6
    O21 H2A O12 1_545 0.82 1.88 2.688(4) 168.7
    O31 H3A O42 1_565 0.82 1.85 2.666(4) 170.6
    O41 H4A O32 1_545 0.82 1.83 2.618(4) 159.5
data_global
_journal_date_recd_electronic     2008-09-23
_journal_date_accepted     2008-09-30
_journal_name_full     'Acta Crystallographica, Section E'
_journal_year     2008
_journal_volume     64
_journal_issue     11
_journal_page_first     o2051
_journal_page_last     o2051
_journal_paper_category     QO
_journal_coeditor_code     DN2385
_publ_contact_author_name     'Li-Jin, Wang'
_publ_contact_author_address
;
Department of chemistry,
Lishui University,
323000 Lishui, ZheJiang
People's Republic of China
;
_publ_contact_author_email     'lswlj2008@yahoo.cn'
_publ_contact_author_fax     '86 571-88303459'
_publ_contact_author_phone     '86 571-88303459'
_publ_section_title
;
2,2'-Dinitro-5,5'-dithiodibenzoic acid
;
loop_
    _publ_author_name
    _publ_author_address
    'Li-Jin Wang'
;
Department of Chemistry, Lishui College,
323000 Lishui, Zhejiang
People's Republic of China
;
