# Supplementary material for: 2,2′-Dinitro-5,5′-dithio­dibenzoic acid
Source: Acta Crystallogr Sect E Struct Rep Online. 2008 Oct 4;64(Pt 11):o2051. doi: 10.1107/S1600536808031620 (PMC2959743; doi:10.1107/S1600536808031620)
Supplement: Supplementary file 2 [file e-64-o2051-Isup2.hkl]

# 
# h,k,l, Fc-squared, Fo-squared, sigma(Fo-squared) and status flag 
# 
data_I
_shelx_title ' xb2356m in P-1' 
_shelx_refln_list_code          4 
_shelx_F_calc_maximum      234.02 
_exptl_crystal_F_000       808.00 
_reflns_d_resolution_high  0.8378 
 
loop_ 
 _symmetry_equiv_pos_as_xyz 
 'x, y, z' 
 '-x, -y, -z' 
 
_cell_length_a     7.8749 
_cell_length_b    14.6948 
_cell_length_c    15.1165 
_cell_angle_alpha 111.480 
_cell_angle_beta  101.182 
_cell_angle_gamma  90.572 
 
_shelx_F_squared_multiplier     1.000 
 
loop_ 
 _refln_index_h 
 _refln_index_k 
 _refln_index_l 
 _refln_F_squared_calc 
 _refln_F_squared_meas 
 _refln_F_squared_sigma 
 _refln_observed_status 
   1   0   0      390.45      338.02      9.69 o 
   2   0   0     5898.11     6212.57    123.81 o 
   3   0   0      230.23      236.86     12.81 o 
   4   0   0      108.51      126.99     11.89 o 
   5   0   0      146.75      123.31     12.69 o 
   6   0   0       17.60       22.31     11.74 o 
   7   0   0        0.11        5.18     15.32 o 
   8   0   0        1.23        4.97     21.42 o 
   9   0   0       58.95       61.60     27.72 o 
  -9   1   0       68.64       89.89     29.26 o 
  -8   1   0       26.57       27.67     22.14 o 
  -7   1   0       26.86       24.80     15.88 o 
  -6   1   0        8.90       14.10     11.51 o 
  -5   1   0      159.59      170.80     15.94 o 
  -4   1   0        1.58        4.51      8.20 o 
  -3   1   0     3097.76     3033.57     66.26 o 
  -2   1   0    14125.19    14261.75    274.78 o 
   0   1   0       26.03       14.14      2.36 o 
   1   1   0      546.09      450.21      9.27 o 
   2   1   0      367.87      249.75      8.11 o 
   3   1   0     1693.92     1535.90     39.31 o 
   4   1   0     1208.56     1409.82     63.39 o 
   5   1   0       15.84       14.21     10.37 o 
   6   1   0      420.56      443.89     27.98 o 
   7   1   0       34.25       41.05     17.47 o 
   8   1   0       27.12       18.14     21.73 o 
   9   1   0       20.50       31.77     25.06 o 
  -9   2   0        1.99        6.61     25.78 o 
  -8   2   0       63.74       92.65     23.93 o 
  -7   2   0       16.22        1.08     15.28 o 
  -6   2   0        5.15        2.41     11.58 o 
  -5   2   0     1113.49     1049.06     34.44 o 
  -4   2   0      128.10      172.19     12.97 o 
  -3   2   0     2873.53       -0.72      5.53 o 
  -2   2   0    16835.34    16814.80    448.15 o 
  -1   2   0     6948.17     6424.91     95.67 o 
   0   2   0     3692.88     3520.60     70.36 o 
   1   2   0     2091.75     2005.24     32.39 o 
   2   2   0       22.01       10.29      4.19 o 
   3   2   0       13.29       10.92      4.72 o 
   4   2   0       35.84       31.05      6.67 o 
   5   2   0      142.70      124.72     12.86 o 
   6   2   0       17.07        8.35     13.68 o 
   7   2   0       12.05        6.56     18.19 o 
   8   2   0       84.63       88.71     23.27 o 
   9   2   0        2.17       -2.97     26.96 o 
  -8   3   0        0.30       -1.29     19.06 o 
  -7   3   0      191.48      205.10     48.89 o 
  -6   3   0      131.76      161.94     38.69 o 
  -4   3   0     2776.80     3039.54     74.05 o 
  -3   3   0     6140.18     6282.44    124.55 o 
  -2   3   0     4536.21     4624.22     72.26 o 
  -1   3   0     2033.28     1951.61     55.14 o 
   0   3   0      585.67      581.42     11.79 o 
   1   3   0       61.07       91.59      9.33 o 
   2   3   0      367.92      363.88     11.66 o 
   3   3   0      147.10      133.41      6.59 o 
   4   3   0     1711.62     1731.02     62.31 o 
   5   3   0      647.94      770.18     23.91 o 
   6   3   0      384.91      338.33     24.80 o 
   7   3   0       87.17       64.01     19.58 o 
   8   3   0       50.92       34.85     21.98 o 
  -8   4   0       60.14       45.97     48.74 o 
  -7   4   0      347.53      372.92     54.94 o 
  -6   4   0       62.98       61.59     12.73 o 
  -5   4   0        0.36        3.58      9.04 o 
  -4   4   0      111.64      112.51      9.99 o 
  -3   4   0     6815.82     7422.62    114.98 o 
  -2   4   0      557.82      694.24     15.16 o 
  -1   4   0     2302.10     2155.52     61.60 o 
   0   4   0     1429.52     1478.91     25.88 o 
   1   4   0     1813.90     1677.73     30.10 o 
   2   4   0       23.26       16.82      5.22 o 
   4   4   0      512.69      594.91     19.27 o 
   5   4   0     1268.55     1360.55     33.03 o 
   6   4   0       77.45       55.35     18.50 o 
   7   4   0      148.74      171.06     23.93 o 
   8   4   0      149.97      142.26     26.29 o 
  -8   5   0      102.89      196.68     60.57 o 
  -7   5   0      425.21      487.61     57.40 o 
  -6   5   0       14.54        9.40     22.45 o 
  -5   5   0      362.50      390.76     18.03 o 
  -4   5   0       33.99       25.18     11.12 o 
  -3   5   0      633.15      731.82     18.22 o 
  -2   5   0      379.82      356.56      9.49 o 
  -1   5   0       46.37       45.63      6.10 o 
   0   5   0     1415.26     1417.02     26.09 o 
   1   5   0     7619.00     7629.17    121.38 o 
   2   5   0     2981.68     3038.21     87.96 o 
   3   5   0     7305.65     7585.96    119.10 o 
   4   5   0      571.79      490.32     19.38 o 
   5   5   0      550.64      482.69     27.57 o 
   6   5   0      475.00      503.27     30.24 o 
   7   5   0       56.64       49.04     22.60 o 
   8   5   0      320.77      322.39     33.26 o 
  -8   6   0       14.59        8.15     54.58 o 
  -7   6   0      105.82       33.26     40.43 o 
  -6   6   0        3.30       -0.81     23.14 o 
  -5   6   0      601.36      633.15     48.99 o 
  -4   6   0      216.81      209.44     31.88 o 
  -3   6   0       27.48       28.41      5.80 o 
  -2   6   0      487.99      430.78     29.52 o 
  -1   6   0      786.19      927.01     50.76 o 
   0   6   0      171.13      226.36     12.47 o 
   1   6   0     6531.80     6908.02     89.46 o 
   2   6   0      347.64      347.27     14.64 o 
   3   6   0      419.27      440.89     17.13 o 
   4   6   0        6.30        5.09      8.76 o 
   5   6   0      358.35      406.88     20.89 o 
   6   6   0      290.65      270.81     20.50 o 
   7   6   0       55.18       66.82     21.22 o 
   8   6   0       25.58        8.25     26.34 o 
  -8   7   0       15.68      -13.79     49.45 o 
  -7   7   0       57.11       46.63     48.22 o 
  -6   7   0        2.32        0.10     36.49 o 
  -5   7   0      175.29      194.43     38.18 o 
  -4   7   0      208.20      166.09     31.47 o 
  -3   7   0      327.92      290.92     31.41 o 
  -2   7   0      435.22      451.94     31.47 o 
  -1   7   0     1725.48     1714.34     34.69 o 
   0   7   0       11.77       12.40      8.94 o 
   1   7   0     3525.60     3759.29     53.58 o 
   2   7   0     1468.19     1521.20     33.22 o 
   3   7   0     4004.57     3701.51     66.62 o 
   4   7   0      270.04      253.83     19.01 o 
   5   7   0      172.15      170.14     16.35 o 
   6   7   0      368.61      394.03     22.36 o 
   7   7   0      148.06      161.20     20.33 o 
  -8   8   0       15.78       15.32     58.93 o 
  -7   8   0        0.32       -3.95     44.74 o 
  -6   8   0     1068.97     1004.01     76.10 o 
  -5   8   0       29.84       20.70     33.51 o 
  -4   8   0       11.55        9.17     27.67 o 
  -3   8   0      326.11      306.61     33.00 o 
  -2   8   0      572.47      557.35     38.74 o 
  -1   8   0     1869.81     1913.34     39.36 o 
   0   8   0      778.52      735.70     24.09 o 
   1   8   0     1289.92     1246.65     25.07 o 
   2   8   0     1403.97     1286.69     30.96 o 
   3   8   0      808.36      750.22     25.10 o 
   4   8   0       12.79        6.04     11.36 o 
   5   8   0      484.41      589.93     27.54 o 
   6   8   0      153.77      162.92     20.27 o 
   7   8   0      112.28      122.46     24.70 o 
  -8   9   0       17.82       30.34     57.75 o 
  -7   9   0       13.06        2.66     53.19 o 
  -6   9   0       17.08        3.07     40.59 o 
  -5   9   0      127.90       89.07     38.43 o 
  -4   9   0       38.54       43.05     30.08 o 
  -3   9   0       39.13       54.06     27.01 o 
  -2   9   0      610.45      593.69     38.64 o 
  -1   9   0       43.22       45.87     17.83 o 
   0   9   0     1020.89     1022.48     28.71 o 
   1   9   0       47.66       50.83      9.51 o 
   2   9   0        4.45        5.77      9.70 o 
   3   9   0      290.91      313.67     18.00 o 
   4   9   0      478.61      476.72     24.07 o 
   5   9   0       76.03       46.63     15.65 o 
   6   9   0      159.35      153.56     21.14 o 
   7   9   0       23.02       14.41     20.96 o 
  -7  10   0      126.16      140.93     57.86 o 
  -6  10   0       73.98       88.09     48.58 o 
  -5  10   0       12.55        9.41     27.55 o 
  -4  10   0       18.46       43.97     30.90 o 
  -3  10   0     1142.85     1200.29     59.60 o 
  -2  10   0      438.62      384.86     35.41 o 
  -1  10   0     1125.11     1017.95    190.76 o 
   0  10   0      725.54      679.37     89.71 o 
   1  10   0      390.85      367.49     22.67 o 
   2  10   0       80.63       73.60     13.18 o 
   3  10   0       18.36       13.21     12.53 o 
   4  10   0      466.32      394.74     22.89 o 
   5  10   0       38.93       15.64     16.29 o 
   6  10   0        2.47        6.57     20.03 o 
  -7  11   0       13.66      -14.30     60.32 o 
  -6  11   0       47.32       46.33     52.12 o 
  -5  11   0       20.71       12.18     29.12 o 
  -4  11   0      363.87      313.98     34.13 o 
  -3  11   0        0.44        2.76     22.13 o 
  -2  11   0      866.36      833.31     51.45 o 
  -1  11   0      545.03      298.89    193.71 o 
   0  11   0      725.36      720.01     44.23 o 
   1  11   0       23.39       33.98     20.19 o 
   2  11   0      165.95      169.41     14.05 o 
   3  11   0      943.72      933.30     32.35 o 
   4  11   0      439.72      500.37     26.74 o 
   5  11   0      440.53      402.46    195.97 o 
   6  11   0      144.36      164.04     25.15 o 
  -6  12   0      214.40      120.94     65.29 o 
  -5  12   0       92.65      126.34     50.53 o 
  -4  12   0        3.72        8.62     25.97 o 
  -3  12   0      193.53      203.94     28.90 o 
  -2  12   0        6.74       10.08     20.69 o 
  -1  12   0        4.38        6.21     18.80 o 
   0  12   0      181.05      183.67     29.47 o 
   1  12   0      686.06      619.98     45.10 o 
   2  12   0      631.49      701.15     49.15 o 
   3  12   0       85.49       82.67     17.78 o 
   4  12   0       45.11       38.43     18.63 o 
   5  12   0      119.88      115.23     24.65 o 
  -6  13   0        3.28        7.69     61.34 o 
  -5  13   0      133.39      198.50     58.91 o 
  -4  13   0        1.56       16.77     27.94 o 
  -3  13   0        5.15       11.15     25.93 o 
  -2  13   0        2.00       -0.53     21.89 o 
  -1  13   0      149.24      140.67     30.29 o 
   0  13   0       23.96       16.40     23.11 o 
   1  13   0      946.55      878.67     55.14 o 
   2  13   0       60.26       65.29     29.26 o 
   3  13   0        6.57        3.48     31.21 o 
   4  13   0      217.29      243.57     40.79 o 
  -5  14   0       31.87       46.38     62.42 o 
  -4  14   0        0.18        2.53     29.53 o 
  -3  14   0       40.94       34.80     29.58 o 
  -2  14   0       21.13       29.11     25.38 o 
  -1  14   0       85.37      111.72     34.95 o 
   0  14   0      106.31      110.03     32.23 o 
   1  14   0      222.99      258.08     38.54 o 
   2  14   0      140.79      153.84     37.15 o 
   3  14   0      178.14      233.22     45.76 o 
   4  14   0        7.70        0.46     35.67 o 
  -4  15   0       81.93      105.17     40.13 o 
  -3  15   0       86.14       64.40     45.38 o 
  -2  15   0      167.88      169.68     38.90 o 
  -1  15   0        1.61        1.08     30.44 o 
   0  15   0      114.03       84.40     33.67 o 
   1  15   0        1.93       16.04     34.74 o 
   2  15   0      114.78       93.58     35.15 o 
  -2  16   0        9.98       20.75     40.59 o 
  -1  16   0       10.71       19.37     39.05 o 
   0  16   0        0.18       -1.02     34.49 o 
   1  16   0       19.97       28.29     37.10 o 
  -1 -16   1       81.37       98.29     36.90 o 
   0 -16   1       57.68       87.63     36.13 o 
   1 -16   1       54.68       46.53     34.64 o 
   2 -16   1      167.93      142.00     38.23 o 
   3 -16   1       73.09       48.51     36.11 o 
  -3 -15   1       14.62       -1.18     34.59 o 
  -2 -15   1        4.82        5.43     30.95 o 
  -1 -15   1       15.11        6.10     29.67 o 
   0 -15   1      300.83      265.87     39.36 o 
   1 -15   1        9.83       21.27     29.83 o 
   2 -15   1        3.57       -1.13     29.01 o 
   3 -15   1       46.34       30.44     31.65 o 
   4 -15   1       46.38       36.78     34.73 o 
  -4 -14   1      105.70       91.99     36.44 o 
  -3 -14   1      681.70      695.92     55.50 o 
  -2 -14   1       14.52       11.48     28.13 o 
  -1 -14   1        1.57        5.18     24.91 o 
   0 -14   1      140.47       94.65     29.77 o 
   1 -14   1       10.39        2.77     25.62 o 
   2 -14   1       93.60       49.18     24.31 o 
   3 -14   1        7.38       -2.01     27.76 o 
   4 -14   1       11.05       11.40     31.26 o 
   5 -14   1        0.27       -2.51     57.34 o 
  -5 -13   1      103.73       91.83     37.36 o 
  -4 -13   1       61.60       38.28     24.56 o 
  -3 -13   1       19.13        8.97     27.26 o 
  -2 -13   1      151.50      127.65     30.24 o 
  -1 -13   1      420.77      497.09     42.12 o 
   0 -13   1        9.05        2.05     21.32 o 
   1 -13   1      685.93      555.56    235.04 o 
   2 -13   1      575.88      491.07     35.61 o 
   3 -13   1        2.01        2.07     23.95 o 
   4 -13   1       45.98       24.58     28.37 o 
   5 -13   1        1.11        0.41     53.24 o 
   6 -13   1        2.52        1.28     59.34 o 
  -5 -12   1      211.12      238.58     25.35 o 
  -4 -12   1      218.01      199.24     27.46 o 
  -3 -12   1      345.18      351.53     26.56 o 
  -2 -12   1        4.19       -2.20     21.27 o 
  -1 -12   1        0.08        0.46     20.75 o 
   0 -12   1     1048.73      964.09     51.40 o 
   1 -12   1      400.23      207.85    134.78 o 
   2 -12   1      703.75      690.80    113.56 o 
   3 -12   1       59.99       61.42     24.39 o 
   4 -12   1      656.80      624.65     41.52 o 
   5 -12   1      172.17      164.09     56.42 o 
   6 -12   1        6.51       14.91     53.71 o 
  -6 -11   1        9.45        6.09     19.69 o 
  -5 -11   1       94.22      101.52     20.80 o 
  -4 -11   1      306.50      321.87     22.41 o 
  -3 -11   1       33.73       29.24     18.11 o 
  -2 -11   1       66.35       56.46     17.11 o 
  -1 -11   1       27.26       34.80     20.70 o 
   0 -11   1      174.58      156.61     19.87 o 
   1 -11   1      106.19       82.83     19.60 o 
   2 -11   1      395.38      333.64     29.57 o 
   3 -11   1      877.99      862.47    112.23 o 
   4 -11   1      667.47      718.42     67.80 o 
   5 -11   1      276.91      179.98     52.01 o 
   6 -11   1      218.85      275.96     61.55 o 
   7 -11   1       43.98       66.31     62.93 o 
  -7 -10   1       15.94       22.43     21.34 o 
  -6 -10   1      223.22      287.44     24.86 o 
  -5 -10   1      161.62      158.40     19.40 o 
  -4 -10   1      450.66      463.97     24.42 o 
  -3 -10   1       30.25       19.39     12.04 o 
  -2 -10   1      284.61      215.94    131.91 o 
  -1 -10   1     1733.93     1723.66     64.16 o 
   0 -10   1      245.26      221.77     20.24 o 
   1 -10   1      482.27      526.55     28.14 o 
   2 -10   1       11.47       19.29     16.50 o 
   3 -10   1     2550.44     2497.34     66.67 o 
   4 -10   1       14.15       17.80     22.35 o 
   5 -10   1        0.20       -6.51     40.74 o 
   6 -10   1        0.01       -8.71     48.02 o 
   7 -10   1        7.71       11.48     49.71 o 
  -7  -9   1       25.27       28.50     19.42 o 
  -6  -9   1       20.59       16.20     17.17 o 
  -5  -9   1       84.43       83.46     15.62 o 
  -4  -9   1      111.18       97.51     27.95 o 
  -3  -9   1     1438.90     1434.91     36.09 o 
  -2  -9   1      517.88      515.43     20.32 o 
  -1  -9   1      974.60      951.61     62.56 o 
   0  -9   1     1438.42     1218.82     28.54 o 
   1  -9   1     1092.47     1228.31     39.30 o 
   2  -9   1     1661.42     1596.91     46.43 o 
   3  -9   1     2063.80     1916.50     55.51 o 
   4  -9   1      765.94      717.26     37.84 o 
   5  -9   1      335.44      358.23     33.58 o 
   6  -9   1        4.55       -2.97     39.05 o 
   7  -9   1        0.29       -1.43     47.51 o 
   8  -9   1       22.58       14.30     62.62 o 
  -7  -8   1       32.57        9.24     16.93 o 
  -6  -8   1      256.15      332.47     22.71 o 
  -5  -8   1       10.30        0.13     11.85 o 
  -4  -8   1        9.05       12.84     11.17 o 
  -3  -8   1      694.09      748.55     23.91 o 
  -2  -8   1      885.65      841.15     23.85 o 
  -1  -8   1      292.71      314.39     21.61 o 
   0  -8   1      143.38      128.85     11.29 o 
   1  -8   1      674.73      788.09     21.11 o 
   2  -8   1      275.41      218.92     19.34 o 
   3  -8   1      690.42      718.38     87.84 o 
   4  -8   1        0.39       -2.23     18.90 o 
   5  -8   1        1.95        0.88     22.33 o 
   6  -8   1        4.81        3.13     39.46 o 
   7  -8   1       36.15       30.95     47.04 o 
   8  -8   1        0.01       -0.51     53.30 o 
  -8  -7   1        0.30       -5.79     22.19 o 
  -7  -7   1       33.09       38.64     21.47 o 
  -6  -7   1       18.04       13.86     13.44 o 
  -5  -7   1        3.26        1.28     11.87 o 
  -4  -7   1      909.09      929.44     27.92 o 
  -3  -7   1     1370.85     1372.32     36.41 o 
  -2  -7   1      519.50      451.26     15.00 o 
  -1  -7   1       12.90       13.21      7.87 o 
   0  -7   1     4410.80     4728.87     67.78 o 
   1  -7   1       26.46       15.53      7.53 o 
   2  -7   1      638.75      606.72     27.72 o 
   3  -7   1      480.43      405.62     20.00 o 
   4  -7   1       31.47       11.48     18.09 o 
   5  -7   1        0.03        3.13     20.93 o 
   6  -7   1        1.94       -1.54     35.97 o 
   7  -7   1        2.49       10.35     42.53 o 
   8  -7   1       30.02        7.99     56.32 o 
  -8  -6   1       41.33       45.61     24.75 o 
  -7  -6   1       15.81       15.73     19.78 o 
  -6  -6   1      231.89      275.37     19.70 o 
  -5  -6   1      442.08      406.56     68.52 o 
  -4  -6   1      294.67      269.30     28.29 o 
  -3  -6   1     1287.36     1257.51     29.53 o 
  -2  -6   1      280.66      253.26      8.63 o 
  -1  -6   1    10610.33    11156.98    139.00 o 
   0  -6   1    14645.55    14648.95    334.64 o 
   1  -6   1      280.03      218.19     10.06 o 
   2  -6   1      129.79      136.52      8.00 o 
   3  -6   1        1.80        3.06      6.09 o 
   4  -6   1       65.24       53.54      8.21 o 
   5  -6   1      123.00      119.96     24.83 o 
   6  -6   1        0.92        0.72     33.21 o 
   7  -6   1       89.97       99.21     48.63 o 
   8  -6   1        0.63        2.15     53.19 o 
  -8  -5   1        1.53       -0.97     20.75 o 
  -7  -5   1       49.47       35.00     19.73 o 
  -6  -5   1        8.13        7.99     16.81 o 
  -5  -5   1      495.56      589.82     21.75 o 
  -4  -5   1     2002.24     2031.96     71.80 o 
  -3  -5   1       40.01       42.52      8.07 o 
  -2  -5   1      165.02      191.62     21.40 o 
  -1  -5   1     3344.90     3378.41     45.94 o 
   0  -5   1      123.31      136.87      9.00 o 
   1  -5   1      397.61      404.54     11.76 o 
   2  -5   1       64.44       66.42      5.59 o 
   3  -5   1        3.85       13.64      6.61 o 
   4  -5   1      218.47      258.08     12.88 o 
   5  -5   1      120.25      141.56     17.57 o 
   6  -5   1      183.44      168.57     16.99 o 
   7  -5   1      177.50      173.57     45.40 o 
   8  -5   1      203.11      160.66     54.37 o 
  -8  -4   1        3.36        3.48     21.11 o 
  -7  -4   1       15.62        3.48     17.42 o 
  -6  -4   1      373.42      437.23     30.08 o 
  -5  -4   1      626.60      646.00     22.08 o 
  -4  -4   1       47.58       55.96      8.59 o 
  -3  -4   1      347.45      310.56     12.95 o 
  -2  -4   1     1919.66     1916.80     39.97 o 
  -1  -4   1       74.03       74.16      4.71 o 
   0  -4   1        0.66        1.41      4.11 o 
   1  -4   1        9.74        5.11      3.87 o 
   2  -4   1       30.97       33.63      6.10 o 
   3  -4   1     1214.21     1256.17     26.64 o 
   4  -4   1      336.73      287.34     14.81 o 
   5  -4   1      894.08      875.82     45.76 o 
   6  -4   1      432.62      571.55     52.07 o 
   7  -4   1       25.21       23.54     15.94 o 
   8  -4   1      137.02      185.41     58.83 o 
  -9  -3   1       41.44       41.61     28.90 o 
  -8  -3   1       12.15       14.50     20.09 o 
  -7  -3   1      259.26      369.28     28.70 o 
  -6  -3   1      688.26      737.12     35.51 o 
  -5  -3   1      204.71      179.87     17.47 o 
  -4  -3   1      524.21      691.71     19.73 o 
  -3  -3   1       78.72       79.75      7.34 o 
  -2  -3   1      417.62      382.71     11.33 o 
  -1  -3   1       69.80       64.16      3.56 o 
   0  -3   1        2.56       -0.64      2.94 o 
   1  -3   1       50.53       54.69      6.15 o 
   2  -3   1       52.19       38.82      4.68 o 
   3  -3   1     5243.82     5460.49    266.76 o 
   4  -3   1        2.40       10.41      7.97 o 
   5  -3   1       60.18       41.69     10.69 o 
   6  -3   1      634.88      692.06     32.75 o 
   7  -3   1      277.89      312.32     22.76 o 
   8  -3   1       45.58       29.16     22.04 o 
  -9  -2   1        3.57       16.96     27.72 o 
  -8  -2   1       17.89       26.34     20.65 o 
  -7  -2   1      170.95      170.70     24.09 o 
  -6  -2   1       53.39       68.16     17.32 o 
  -5  -2   1      223.46      227.74     18.14 o 
  -4  -2   1       47.10       52.53     10.45 o 
  -3  -2   1       92.60       55.89      7.71 o 
  -2  -2   1      530.63      470.02     18.53 o 
  -1  -2   1       15.01        9.42      2.55 o 
   0  -2   1       18.43       15.42      9.94 o 
   1  -2   1     4489.41     4035.66     68.01 o 
   2  -2   1      651.80      766.03     21.83 o 
   3  -2   1       34.30       40.38      6.89 o 
   4  -2   1     5820.30     6113.07    100.63 o 
   5  -2   1     1329.26     1455.73     36.16 o 
   6  -2   1     1099.19     1153.43     34.64 o 
   7  -2   1        0.83        4.33     15.41 o 
   8  -2   1      153.83      167.42     26.44 o 
   9  -2   1        1.41       -5.64     26.34 o 
  -9  -1   1        9.25       14.09     27.06 o 
  -8  -1   1       26.12       12.40     21.98 o 
  -7  -1   1      727.59      980.24     42.89 o 
  -6  -1   1        8.31        2.43     11.61 o 
  -5  -1   1       42.61       70.82     12.76 o 
  -4  -1   1     1040.04      965.38     30.85 o 
  -3  -1   1       62.95       65.19      8.15 o 
  -2  -1   1       98.51       68.36      6.41 o 
  -1  -1   1     2245.67     2243.35     52.32 o 
   0  -1   1        8.13        0.56      1.77 o 
   1  -1   1     1181.04     1143.61     20.36 o 
   2  -1   1    21526.09    19981.35    336.43 o 
   3  -1   1     8103.82     7597.60    117.96 o 
   4  -1   1      252.24      264.46     14.35 o 
   5  -1   1      332.10      351.59     17.70 o 
   6  -1   1     1471.86     1610.17     41.12 o 
   7  -1   1        0.05        5.02     15.07 o 
   8  -1   1        2.66        2.92     21.27 o 
   9  -1   1      166.37      177.21     32.39 o 
  -9   0   1        9.65        4.92     25.32 o 
  -8   0   1       57.94       86.14     23.78 o 
  -7   0   1     1426.97     1735.76     56.99 o 
  -6   0   1       86.16      108.49     17.42 o 
  -5   0   1      449.41      409.82     21.47 o 
  -4   0   1       66.07       62.98     10.51 o 
  -3   0   1       23.18       24.80      6.56 o 
  -2   0   1     1249.03     1100.31     26.70 o 
  -1   0   1      122.97      138.57      5.94 o 
   0   0   1        7.85        2.72      1.95 o 
   1   0   1     1018.89      876.21     12.96 o 
   2   0   1    14606.85    13789.82    167.07 o 
   3   0   1     1488.38     1529.05     30.84 o 
   4   0   1      581.06      653.25     24.11 o 
   5   0   1      895.50      828.17     25.78 o 
   6   0   1      137.72      142.07     15.40 o 
   7   0   1       49.30       53.65     17.27 o 
   8   0   1        9.83       10.81     19.37 o 
   9   0   1        2.38       -7.43     26.08 o 
  -9   1   1      288.18      373.64     36.54 o 
  -8   1   1      350.42      500.11     34.49 o 
  -7   1   1      364.20      441.42     40.38 o 
  -6   1   1      688.49      788.93     33.26 o 
  -5   1   1        1.52       -2.41     10.04 o 
  -4   1   1        3.17       10.10      8.25 o 
  -3   1   1      351.20      300.92     13.84 o 
  -1   1   1     1324.46     1381.49     24.25 o 
   0   1   1        0.54       -0.85      1.72 o 
   1   1   1    24974.56    24059.21    345.86 o 
   2   1   1     6045.77     5398.65    197.35 o 
   3   1   1      938.57      804.77     49.74 o 
   4   1   1      628.19      558.02     23.27 o 
   5   1   1       41.44       40.01     10.40 o 
   6   1   1      187.29      196.73     20.91 o 
   7   1   1        0.62       -0.15     15.68 o 
   8   1   1      158.74      169.78     25.21 o 
  -8   2   1       82.28       80.66     22.60 o 
  -7   2   1       13.85       13.70     14.80 o 
  -6   2   1      286.06      324.75     21.83 o 
  -5   2   1        4.16       -1.28      9.58 o 
  -3   2   1        1.26        2.92      5.74 o 
  -2   2   1      644.85      682.20     15.09 o 
  -1   2   1    13436.43    13237.29    298.51 o 
   0   2   1       43.79       19.16      2.79 o 
   1   2   1      104.35      107.36      7.17 o 
   2   2   1     3686.81     3685.92     47.95 o 
   3   2   1       28.23       15.74      4.71 o 
   4   2   1      387.83      334.91     14.86 o 
   5   2   1     1166.05     1272.60     42.53 o 
   6   2   1       63.26       65.85     16.09 o 
   7   2   1      326.68      339.66     29.16 o 
   8   2   1        1.13        3.74     20.14 o 
  -8   3   1       11.74        7.74     53.09 o 
  -7   3   1       25.05        1.86     15.54 o 
  -6   3   1       30.25       29.58     13.32 o 
  -5   3   1        9.94        7.17      9.77 o 
  -4   3   1       79.19       84.73      9.29 o 
  -3   3   1     6411.59     7017.15    170.50 o 
  -2   3   1      109.98       96.87      5.33 o 
  -1   3   1      498.04      527.48     26.80 o 
   0   3   1      657.68      568.22     17.19 o 
   1   3   1       81.36      109.15      6.21 o 
   2   3   1     7287.40     7311.85    111.08 o 
   3   3   1     1233.22     1175.66     19.64 o 
   4   3   1      383.91      420.53     50.81 o 
   5   3   1       41.52       16.00      9.11 o 
   6   3   1        2.27        0.67     13.99 o 
   7   3   1       47.51       47.71     21.16 o 
   8   3   1        1.13        0.10     23.57 o 
  -8   4   1       45.16       28.13     48.58 o 
  -6   4   1       84.12      105.70     40.61 o 
  -5   4   1      347.66      370.57     19.88 o 
  -4   4   1      257.74      261.16     13.03 o 
  -3   4   1     3577.28     3931.16     65.31 o 
  -2   4   1       14.27       17.53     15.17 o 
  -1   4   1      115.86       52.83     13.73 o 
   0   4   1       95.07      102.35      6.16 o 
   1   4   1      211.81      202.93      9.16 o 
   2   4   1     1425.95     1537.73     30.29 o 
   3   4   1       35.37       52.74     13.76 o 
   4   4   1       88.18       64.68      9.31 o 
   5   4   1      427.36      398.53     18.48 o 
   6   4   1      844.85      873.19     40.64 o 
   7   4   1        0.40        3.38     17.99 o 
   8   4   1       10.48       21.78     25.16 o 
  -9   5   1       13.81       18.86     75.13 o 
  -8   5   1        9.16        0.61     47.76 o 
  -6   5   1       13.75        5.02     31.57 o 
  -5   5   1      177.35      224.00     36.44 o 
  -4   5   1      426.84      495.44     16.68 o 
  -3   5   1      320.91      450.14     12.61 o 
  -2   5   1        2.19       -1.84     15.27 o 
  -1   5   1     3321.89     3234.25     91.78 o 
   0   5   1     5180.55     5138.81     79.97 o 
   1   5   1      183.01      175.24      9.22 o 
   2   5   1       16.72       11.42      6.20 o 
   3   5   1      827.51      722.25     21.57 o 
   4   5   1      171.81      160.80     12.71 o 
   5   5   1       31.85       24.73     11.35 o 
   6   5   1      144.72      126.39     15.32 o 
   7   5   1        0.28        0.31     19.11 o 
   8   5   1        0.57        2.82     25.47 o 
  -8   6   1        8.57        9.89     49.66 o 
  -6   6   1        4.22       -3.28     33.05 o 
  -5   6   1      290.07      178.90     37.31 o 
  -4   6   1      157.73      156.10     30.59 o 
  -3   6   1       21.42       37.41     22.04 o 
  -2   6   1       34.01        6.56     17.17 o 
  -1   6   1      285.44      277.23     27.95 o 
   0   6   1     4118.71     4292.30     69.12 o 
   1   6   1       21.12       15.31      6.77 o 
   2   6   1     1161.07     1233.96     22.55 o 
   3   6   1      297.98      275.80     14.53 o 
   4   6   1      835.28      878.77     26.87 o 
   5   6   1       78.22       67.51     13.55 o 
   6   6   1      377.98      362.64     21.02 o 
   7   6   1      669.87      772.01     31.94 o 
   8   6   1       10.50       15.37     27.31 o 
  -8   7   1        6.30       15.94     57.24 o 
  -6   7   1        1.46       -1.18     34.95 o 
  -5   7   1       46.45       36.44     34.08 o 
  -4   7   1     1935.48     1969.95     84.15 o 
  -3   7   1      817.64      798.57     50.73 o 
  -2   7   1       64.04       61.14     22.04 o 
  -1   7   1       26.81       20.79      8.80 o 
   0   7   1       70.80       76.33      8.51 o 
   1   7   1      387.76      325.15     14.04 o 
   2   7   1     2359.42     2391.27     46.63 o 
   3   7   1      287.70      303.98     16.11 o 
   4   7   1       13.45        6.36     10.82 o 
   5   7   1       12.44       14.92     12.01 o 
   6   7   1       33.34       21.98     15.54 o 
   7   7   1      215.77      191.19     21.46 o 
  -8   8   1        0.49       -0.61     53.65 o 
  -7   8   1       64.91       35.62     46.94 o 
  -6   8   1       46.71       47.35     40.59 o 
  -5   8   1        4.38        7.89     31.52 o 
  -4   8   1      140.52      144.67     33.77 o 
  -3   8   1     1215.16     1213.30     62.62 o 
  -2   8   1      275.19      276.27     32.75 o 
  -1   8   1        1.62       -1.28     14.40 o 
   0   8   1        1.86        4.09      6.66 o 
   1   8   1     2221.07     2149.57     43.61 o 
   2   8   1       83.67       74.33     23.62 o 
   3   8   1      643.04      603.41     36.36 o 
   4   8   1      281.45      248.99     18.79 o 
   5   8   1       35.33       23.13     13.69 o 
   6   8   1        0.28       -0.62     15.89 o 
   7   8   1       27.99       10.36     17.73 o 
  -8   9   1      125.07      121.61     69.03 o 
  -7   9   1      118.45      127.45     54.68 o 
  -6   9   1        9.66       21.37     43.87 o 
  -5   9   1     1081.99     1194.75     76.56 o 
  -4   9   1      639.98      710.99     54.94 o 
  -3   9   1      954.71      867.91     53.60 o 
  -2   9   1       20.10       12.71     20.65 o 
  -1   9   1      112.63       91.88     21.88 o 
   0   9   1        0.56        1.28     17.63 o 
   1   9   1     1396.10     1478.13     48.84 o 
   2   9   1       40.94       29.14     11.29 o 
   3   9   1      469.31      481.03     32.34 o 
   4   9   1        1.95        0.13     14.06 o 
   5   9   1       34.91       37.55     16.06 o 
   6   9   1      184.13      180.21     22.45 o 
  -7  10   1      416.52      275.24     65.08 o 
  -6  10   1      132.39      132.47     46.94 o 
  -5  10   1       14.45        9.79     39.72 o 
  -4  10   1        3.94        0.56     29.93 o 
  -3  10   1       49.69       90.35     30.03 o 
  -2  10   1      439.36      411.10     37.00 o 
  -1  10   1      620.47      629.76     42.53 o 
   0  10   1      279.11      324.34     31.26 o 
   1  10   1     1303.04     1223.81     58.11 o 
   2  10   1        0.97        2.99     11.72 o 
   3  10   1      879.73      940.03     31.91 o 
   4  10   1       30.31       13.24     15.22 o 
   5  10   1       17.41       24.61     18.92 o 
   6  10   1       24.36       15.56     20.43 o 
  -7  11   1       72.43       21.32     63.24 o 
  -6  11   1      407.70      360.77     67.95 o 
  -5  11   1      198.39      170.85     44.33 o 
  -4  11   1      967.46     1165.49     71.39 o 
  -3  11   1      249.68      263.56     40.69 o 
  -2  11   1      191.26      193.20     33.72 o 
  -1  11   1     1044.54     1093.70     58.78 o 
   0  11   1      306.89      296.05     32.75 o 
   1  11   1        9.87       16.04     23.32 o 
   2  11   1       31.28       19.63     24.09 o 
   3  11   1      193.77      208.59     19.49 o 
   4  11   1       42.81       20.52     18.02 o 
   5  11   1       12.17        3.22     20.52 o 
  -6  12   1       43.34       92.91     66.42 o 
  -5  12   1        9.90        0.92     34.06 o 
  -4  12   1       95.43      104.18     42.64 o 
  -3  12   1      199.04      300.51     40.59 o 
  -2  12   1      111.21      127.81     31.21 o 
  -1  12   1      990.41      882.87     70.16 o 
   0  12   1      137.45      161.32     30.08 o 
   1  12   1       22.18        4.97     24.03 o 
   2  12   1      387.25      412.17     43.76 o 
   3  12   1        5.43        0.10     29.93 o 
   4  12   1      133.04      153.42     23.56 o 
   5  12   1      214.38      249.98     40.89 o 
  -6  13   1      294.93      223.38     78.56 o 
  -5  13   1      142.18       63.16     41.69 o 
  -4  13   1      290.87      320.48     41.51 o 
  -3  13   1      732.86      699.90     55.01 o 
  -2  13   1        0.20        3.26     25.01 o 
  -1  13   1       65.77      101.31     31.52 o 
   0  13   1      674.22      589.79     47.86 o 
   1  13   1       75.06       67.90     29.06 o 
   2  13   1       87.86       74.77     34.13 o 
   3  13   1       67.08       92.19     32.90 o 
   4  13   1       20.22        8.46     32.29 o 
  -5  14   1        5.54        5.23     41.04 o 
  -4  14   1       49.88       43.66     34.48 o 
  -3  14   1       46.56       21.09     32.42 o 
  -2  14   1      422.45       96.39     35.51 o 
  -1  14   1        0.08       -1.13     29.83 o 
   0  14   1      235.94      253.92     42.74 o 
   1  14   1       19.50       21.52     31.11 o 
   2  14   1        2.44        7.74     32.34 o 
   3  14   1        1.41        7.12     35.36 o 
  -3  15   1       11.68       13.18     35.72 o 
  -2  15   1       27.00        1.69     34.95 o 
  -1  15   1       26.47       28.65     33.62 o 
   0  15   1      130.70      121.20     41.41 o 
   1  15   1        6.79        4.46     33.67 o 
   2  15   1       12.53        2.20     36.33 o 
  -2 -16   2       57.78       57.70     39.41 o 
  -1 -16   2       30.20       11.07     31.26 o 
   0 -16   2       52.31       54.27     36.28 o 
   1 -16   2       52.67       38.08     35.00 o 
   2 -16   2       47.81       26.24     32.85 o 
   3 -16   2      137.41      101.99     36.77 o 
  -3 -15   2       85.54      131.60     40.69 o 
  -2 -15   2      204.81      175.62     37.51 o 
  -1 -15   2     1497.64     1481.27     75.95 o 
   0 -15   2      538.64      595.74     49.40 o 
   1 -15   2      265.02      291.28     38.43 o 
   2 -15   2        2.10       -1.74     25.96 o 
   3 -15   2       55.14       30.08     27.24 o 
   4 -15   2       46.04       31.41     59.65 o 
  -4 -14   2       67.48       91.12     34.80 o 
  -3 -14   2      127.16      149.90     33.31 o 
  -2 -14   2      130.44      100.03     30.59 o 
  -1 -14   2       63.29       42.84     28.85 o 
   0 -14   2       43.30       40.95     29.26 o 
   1 -14   2      144.71      113.20     31.16 o 
   2 -14   2       62.96       60.30     25.61 o 
   3 -14   2       19.36       19.08     25.81 o 
   4 -14   2      180.11      128.06     62.67 o 
   5 -14   2      185.56      162.45     65.34 o 
  -5 -13   2        2.92       -7.50     29.33 o 
  -4 -13   2       98.30      106.55     29.31 o 
  -3 -13   2      620.18      645.39     49.76 o 
  -2 -13   2      419.43      444.87     39.56 o 
  -1 -13   2       20.47       23.98     22.91 o 
   0 -13   2       36.02       64.11     25.88 o 
   1 -13   2      124.75       78.45     59.04 o 
   2 -13   2       34.62       23.94     20.17 o 
   3 -13   2      160.06      149.11     40.18 o 
   4 -13   2        3.67       -1.36     25.81 o 
   5 -13   2       17.07       16.55     52.68 o 
   6 -13   2      244.92      216.82     72.31 o 
  -6 -12   2       19.45       28.19     35.97 o 
  -5 -12   2      137.61      193.22    100.54 o 
  -4 -12   2      778.61      819.72     40.05 o 
  -3 -12   2       75.95       58.45     20.41 o 
  -2 -12   2       85.43       85.37     19.44 o 
  -1 -12   2      344.36      373.64     36.08 o 
   0 -12   2      585.51      570.10     57.58 o 
   1 -12   2        6.36        3.02     16.90 o 
   2 -12   2      256.30      237.58     25.29 o 
   3 -12   2       90.71       70.84     22.79 o 
   4 -12   2       78.40       64.63     25.51 o 
   5 -12   2      114.71      128.88     54.01 o 
   6 -12   2        3.96        2.87     58.57 o 
  -6 -11   2      139.35      161.83     22.52 o 
  -5 -11   2       17.90        7.70     17.24 o 
  -4 -11   2     1039.72      975.32     42.81 o 
  -3 -11   2       66.62       51.76     17.82 o 
  -2 -11   2      895.89      956.30     48.84 o 
  -1 -11   2      890.15      889.96     60.50 o 
   0 -11   2      144.58      163.74     20.29 o 
   1 -11   2      791.24      758.67     34.53 o 
   2 -11   2      227.46      194.25     22.68 o 
   3 -11   2      141.84      118.49     28.54 o 
   4 -11   2        5.61        2.88     21.43 o 
   5 -11   2       24.67       -0.56     44.43 o 
   6 -11   2      334.97      312.24     62.11 o 
   7 -11   2       84.05      112.13     59.19 o 
  -7 -10   2       44.54       35.84     20.97 o 
  -6 -10   2      311.83      196.92     27.26 o 
  -5 -10   2      132.22      132.81     17.51 o 
  -4 -10   2     1060.04      981.11     36.69 o 
  -3 -10   2      280.06      277.88     21.97 o 
  -2 -10   2       19.72        2.84     13.68 o 
  -1 -10   2       47.23       60.02     14.52 o 
   0 -10   2      233.54      245.49     16.41 o 
   1 -10   2      257.38      284.64     24.16 o 
   2 -10   2     1062.76      981.13     36.96 o 
   3 -10   2     1403.19     1404.17     48.91 o 
   4 -10   2      490.45      527.17     42.41 o 
   5 -10   2     1031.23     1021.80     80.61 o 
   6 -10   2      297.27      345.25     59.04 o 
   7 -10   2      191.99      221.08     65.49 o 
  -7  -9   2        8.86        3.88     19.04 o 
  -6  -9   2        9.87        2.99     14.76 o 
  -5  -9   2      130.44      122.89     17.39 o 
  -4  -9   2      975.19      965.30     80.76 o 
  -3  -9   2      492.87      490.32     18.42 o 
  -2  -9   2      941.57     1009.04     51.84 o 
  -1  -9   2       11.08       15.70      9.81 o 
   0  -9   2      275.26      289.10     18.49 o 
   1  -9   2      348.16      364.36     16.24 o 
   2  -9   2     1026.62     1039.14     36.61 o 
   3  -9   2      424.44      416.97     30.24 o 
   4  -9   2      134.85      115.73     22.65 o 
   5  -9   2      376.19      273.60     49.56 o 
   6  -9   2        0.15        7.28     42.48 o 
   7  -9   2       20.61       21.93     53.19 o 
   8  -9   2        2.26        3.38     61.70 o 
  -7  -8   2      107.63       76.05     26.14 o 
  -6  -8   2       26.46       20.59     14.78 o 
  -5  -8   2       63.30       49.66     13.63 o 
  -4  -8   2        9.32        6.71      9.77 o 
  -3  -8   2      113.59      124.65     21.50 o 
  -2  -8   2      705.70      724.62     28.85 o 
  -1  -8   2     1141.04     1286.19     31.68 o 
   0  -8   2      105.80       46.70     14.07 o 
   1  -8   2      476.13      375.11     15.67 o 
   2  -8   2     4323.52     4190.37     60.71 o 
   3  -8   2     4042.75     3971.63     84.37 o 
   4  -8   2      135.02      134.18     35.56 o 
   5  -8   2      168.21      170.34     42.02 o 
   6  -8   2      532.59      638.83     67.49 o 
   7  -8   2        7.05       10.25     49.97 o 
   8  -8   2        2.01      -19.93     52.32 o 
  -8  -7   2       35.48       24.24     24.34 o 
  -7  -7   2      410.09      202.73     27.16 o 
  -6  -7   2       18.51       14.37     13.37 o 
  -5  -7   2      260.40      245.22    109.77 o 
  -4  -7   2      118.79      119.00     12.65 o 
  -3  -7   2       11.13       13.47      8.69 o 
  -2  -7   2       86.91       86.47      7.99 o 
  -1  -7   2     2402.70     2300.70     47.13 o 
   0  -7   2      132.84      148.28     12.18 o 
   1  -7   2    11621.60    12069.46    153.33 o 
   2  -7   2     2981.83     2952.20     44.69 o 
   3  -7   2       14.35        7.24      6.61 o 
   4  -7   2      185.49      209.99     15.69 o 
   5  -7   2       96.96       34.54     33.82 o 
   6  -7   2      109.21       71.23     40.13 o 
   7  -7   2        6.48       12.35     47.61 o 
   8  -7   2       26.18       -0.97     55.60 o 
  -8  -6   2       79.71      102.03     28.95 o 
  -7  -6   2      228.19      194.33     26.08 o 
  -6  -6   2       76.15       69.27     13.88 o 
  -5  -6   2        3.35        1.58      9.60 o 
  -4  -6   2        0.00        1.50      8.44 o 
  -3  -6   2      253.48      224.86     12.85 o 
  -2  -6   2        2.14        2.65      4.46 o 
  -1  -6   2     1539.90     1915.96     39.37 o 
   0  -6   2      685.02      716.02     21.05 o 
   1  -6   2    14232.99    14236.98    177.56 o 
   2  -6   2      748.60      412.43     15.94 o 
   3  -6   2      365.80      361.26     12.97 o 
   4  -6   2       21.78       21.96      8.70 o 
   5  -6   2      219.60      229.40     24.68 o 
   6  -6   2       14.99        8.56     34.18 o 
   7  -6   2       29.52       34.03     41.56 o 
   8  -6   2        1.78        6.15     54.58 o 
  -8  -5   2      229.97      338.79     35.10 o 
  -7  -5   2       15.60       28.54     18.19 o 
  -6  -5   2        7.03        9.84     15.37 o 
  -5  -5   2       81.90       81.05     17.71 o 
  -4  -5   2     1195.42     1146.75     28.21 o 
  -3  -5   2      193.54      200.30     11.25 o 
  -2  -5   2     4211.78     4193.49     68.37 o 
  -1  -5   2       35.77       50.49      5.86 o 
   0  -5   2      628.72      669.38     19.96 o 
   1  -5   2        0.96       -0.50      4.59 o 
   2  -5   2      214.94      193.16      8.69 o 
   3  -5   2      162.07      152.62      8.81 o 
   4  -5   2      201.12      203.90     12.02 o 
   5  -5   2      116.30      133.72     13.27 o 
   6  -5   2        8.79       11.01     12.31 o 
   7  -5   2      150.73      227.84     48.12 o 
   8  -5   2        2.99      -11.99     50.99 o 
  -8  -4   2        2.66       -4.66     22.70 o 
  -7  -4   2        0.14       -1.69     16.50 o 
  -6  -4   2      357.00      314.86     25.88 o 
  -5  -4   2        1.11        2.15     11.63 o 
  -4  -4   2      814.59      808.18     22.44 o 
  -3  -4   2     1322.65     1518.73     30.74 o 
  -2  -4   2       96.46      119.13     13.38 o 
  -1  -4   2    12488.05    11870.80    185.63 o 
   0  -4   2      205.76      196.01      9.95 o 
   1  -4   2     6674.85     6535.83     83.51 o 
   2  -4   2        5.86        5.14      4.15 o 
   3  -4   2      226.24      208.41     13.45 o 
   4  -4   2      324.03      357.67     43.46 o 
   5  -4   2       68.37       30.53     20.19 o 
   6  -4   2      423.80      434.63     23.17 o 
   7  -4   2       14.45        2.66     15.53 o 
   8  -4   2       36.35       39.69     20.34 o 
  -9  -3   2        1.89       -6.92     27.16 o 
  -8  -3   2       48.45       42.23     23.88 o 
  -7  -3   2       76.40       60.83     18.81 o 
  -6  -3   2       17.16        9.22     15.22 o 
  -5  -3   2       58.59       75.33     14.61 o 
  -4  -3   2      143.96      136.88     13.38 o 
  -3  -3   2     3224.26     3254.66     60.52 o 
  -2  -3   2      329.16      293.33     15.55 o 
  -1  -3   2       29.48       19.19      3.14 o 
   0  -3   2     1546.29     1419.98     40.82 o 
   1  -3   2      135.87      125.35      7.12 o 
   2  -3   2      397.39      349.22     14.52 o 
   3  -3   2      504.16      505.55     16.95 o 
   4  -3   2        1.64       -2.10      6.92 o 
   5  -3   2      642.62      559.25     22.27 o 
   6  -3   2      427.47      484.36     24.00 o 
   7  -3   2      372.61      432.05     25.42 o 
   8  -3   2      130.47      163.99     26.34 o 
  -9  -2   2        3.60       -1.54     26.34 o 
  -8  -2   2       75.65       80.76     22.29 o 
  -7  -2   2        3.19        4.56     16.09 o 
  -6  -2   2      235.36      234.25     22.29 o 
  -5  -2   2      133.74      144.62     16.60 o 
  -4  -2   2     2976.80     3362.00     77.74 o 
  -3  -2   2     4426.16     4901.64    103.36 o 
  -2  -2   2      231.63      183.72      7.45 o 
  -1  -2   2     4580.68     4695.90    108.67 o 
   0  -2   2      895.00      837.53     16.01 o 
   1  -2   2      286.91      230.30      8.82 o 
   2  -2   2      216.13      211.60     11.33 o 
   3  -2   2       95.48       71.02      7.77 o 
   4  -2   2     1663.20     1675.95     37.08 o 
   5  -2   2     1546.40     1494.06     37.11 o 
   6  -2   2      607.20      610.96     29.31 o 
   7  -2   2      188.24      201.68     20.65 o 
   8  -2   2      130.34      150.41     25.78 o 
  -9  -1   2        0.13       -2.41     25.73 o 
  -8  -1   2        7.91        4.97     21.16 o 
  -7  -1   2       49.02       40.13     16.91 o 
  -6  -1   2        6.83       20.04     14.86 o 
  -5  -1   2       25.38       28.34     11.12 o 
  -4  -1   2       69.95      100.90     11.99 o 
  -3  -1   2      555.19      603.88     20.29 o 
  -2  -1   2     1241.14      993.00     25.37 o 
  -1  -1   2      301.96      342.43     14.35 o 
   0  -1   2      656.18      716.28     14.16 o 
   1  -1   2       48.59       60.87      4.47 o 
   2  -1   2    12553.63    12761.32    188.22 o 
   3  -1   2     3380.17     3422.67     59.00 o 
   4  -1   2     1540.71     1454.38     33.09 o 
   5  -1   2     1216.66     1111.39     47.71 o 
   6  -1   2      646.58      755.76     29.88 o 
   7  -1   2      164.12      122.17     19.93 o 
   8  -1   2        1.77        1.49     21.16 o 
  -9   0   2        0.19       -3.84     22.39 o 
  -8   0   2      215.40      305.63     30.13 o 
  -7   0   2       71.05       97.27     18.50 o 
  -6   0   2     1730.21     2050.92     58.63 o 
  -5   0   2     2128.43     2337.59     59.86 o 
  -4   0   2     1692.33     1689.94     44.17 o 
  -3   0   2      162.97      154.46     10.20 o 
  -2   0   2     8185.84     9131.04    128.06 o 
  -1   0   2     1172.95     1265.93     31.77 o 
   0   0   2     6369.29     6816.05    135.70 o 
   1   0   2      717.51      618.82     12.46 o 
   2   0   2     5163.24     5034.10     64.39 o 
   3   0   2        4.67        1.29      4.09 o 
   4   0   2     1788.36     1724.84     36.50 o 
   5   0   2      107.50       85.94     11.75 o 
   6   0   2     1611.11     1766.56     54.22 o 
   7   0   2      874.15      985.62     42.02 o 
   8   0   2       56.99       73.28     22.14 o 
  -9   1   2        7.32       -3.07     25.26 o 
  -8   1   2       13.21        8.15     20.70 o 
  -7   1   2       53.44       72.00     18.76 o 
  -6   1   2      510.76      634.02     29.77 o 
  -5   1   2     1756.47     1892.47     50.68 o 
  -4   1   2       67.84       57.29      9.48 o 
  -3   1   2       55.69       -0.97      5.33 o 
  -2   1   2    14267.11    14715.95    287.13 o 
  -1   1   2      116.44      146.49      7.74 o 
   0   1   2     5306.93     5320.37     80.57 o 
   1   1   2      601.13      740.05     20.40 o 
   2   1   2     3583.55     3442.60     45.55 o 
   3   1   2      770.53      766.62     15.61 o 
   4   1   2       15.75        6.46      5.57 o 
   5   1   2      238.10      222.60     14.76 o 
   6   1   2       33.36       49.15     16.81 o 
   7   1   2       14.46       15.02     18.76 o 
   8   1   2      113.56      107.82     25.78 o 
  -8   2   2       50.59       74.97     22.24 o 
  -7   2   2      414.23      589.54     32.08 o 
  -6   2   2       90.91        2.00     13.58 o 
  -5   2   2     1268.37      960.56     31.72 o 
  -4   2   2      498.43      536.03     20.60 o 
  -3   2   2       27.61       34.67      7.38 o 
  -2   2   2        8.03       43.58      7.08 o 
  -1   2   2     1683.57     1861.18     32.77 o 
   0   2   2     2799.01     3052.02     79.69 o 
   1   2   2    19265.21    18335.21    353.34 o 
   2   2   2      146.77      160.89      7.38 o 
   3   2   2     2169.33     2082.20     37.19 o 
   4   2   2       81.93       78.36      7.28 o 
   5   2   2      219.48      193.07     16.63 o 
   6   2   2        3.35        4.71     15.12 o 
   7   2   2       10.81        8.81     18.76 o 
   8   2   2        3.74       -1.49     20.24 o 
  -7   3   2      459.67      485.69     27.12 o 
  -6   3   2       76.50       92.17     14.12 o 
  -5   3   2      227.99      297.52     16.89 o 
  -4   3   2      473.80      518.18     17.34 o 
  -3   3   2      183.36      183.19      8.74 o 
  -2   3   2       36.85       29.67      7.12 o 
  -1   3   2     3172.49     3261.00     53.01 o 
   0   3   2     3793.23     3952.58     62.91 o 
   1   3   2      498.05      526.35     18.04 o 
   2   3   2      160.96      187.63     11.86 o 
   3   3   2      625.47      691.50     18.97 o 
   4   3   2       81.00       59.90     49.32 o 
   5   3   2       59.76       51.60     10.04 o 
   6   3   2      221.06      196.79     21.57 o 
   7   3   2      146.69      161.89     23.73 o 
   8   3   2       44.41       32.18     22.65 o 
  -9   4   2        0.22       17.01     77.54 o 
  -7   4   2      573.68      689.77     64.62 o 
  -6   4   2        6.36       12.97     30.95 o 
  -5   4   2        0.57        6.89      9.18 o 
  -4   4   2      862.90      917.86     36.95 o 
  -3   4   2      109.36      101.70     47.04 o 
  -2   4   2     2941.81     3222.31     98.91 o 
  -1   4   2     1001.35     1079.64     20.75 o 
   0   4   2      500.12      514.41     13.96 o 
   1   4   2     1647.98     1702.79     34.28 o 
   2   4   2        0.35        3.10      5.98 o 
   3   4   2       46.95       37.44      7.83 o 
   4   4   2      972.61     1048.31     27.27 o 
   5   4   2      364.70      298.56     22.39 o 
   6   4   2      259.42      193.28     65.52 o 
   7   4   2        0.56       -4.97     18.14 o 
   8   4   2        5.14        7.28     25.32 o 
  -9   5   2       20.13       13.12     73.33 o 
  -7   5   2       56.79       40.59     41.61 o 
  -6   5   2       21.29        2.66     34.08 o 
  -5   5   2      379.32      347.60     40.59 o 
  -4   5   2      591.51      589.48     47.20 o 
  -3   5   2     1211.36     1139.34     26.41 o 
  -2   5   2        6.14        2.77     17.83 o 
  -1   5   2      906.14      792.53     18.86 o 
   0   5   2     1587.14     1559.98     35.03 o 
   1   5   2      363.61      390.85     21.68 o 
   2   5   2     1514.67     1543.16     32.42 o 
   3   5   2     1788.18     1803.05     37.84 o 
   4   5   2      169.38      163.48     12.68 o 
   5   5   2       81.87       73.88     13.45 o 
   6   5   2      208.85      212.42     16.95 o 
   7   5   2       21.14       22.65     22.29 o 
   8   5   2        0.08       -3.54     23.01 o 
  -7   6   2       11.97       -1.59     40.13 o 
  -6   6   2        0.70        0.82     35.26 o 
  -5   6   2      205.54      168.60     38.95 o 
  -4   6   2      121.58      160.86     33.05 o 
  -3   6   2      439.64      495.91     41.61 o 
  -2   6   2      758.41      602.40     43.51 o 
  -1   6   2      535.97      515.97     24.88 o 
   0   6   2      922.52     1049.78     27.44 o 
   1   6   2       59.99       71.74      8.64 o 
   2   6   2      683.49      748.64     39.31 o 
   3   6   2      166.98      212.54     23.45 o 
   4   6   2      114.86       95.32     12.70 o 
   5   6   2       59.86       63.43     13.17 o 
   6   6   2      212.78      201.79     18.52 o 
   7   6   2       69.37       51.81     25.37 o 
  -7   7   2      103.88       55.60     44.33 o 
  -6   7   2      346.34      389.98     53.30 o 
  -5   7   2        0.01        2.36     33.62 o 
  -4   7   2      347.33      319.93     43.92 o 
  -3   7   2     1153.97     1243.95     64.62 o 
  -2   7   2     3173.56     3117.97    102.90 o 
  -1   7   2      780.78      755.42     43.51 o 
   0   7   2        1.28        0.22      6.62 o 
   1   7   2      297.53      327.13     15.12 o 
   2   7   2       40.56       30.70      9.48 o 
   3   7   2        2.46        2.04      9.76 o 
   4   7   2       75.77       49.64     13.18 o 
   5   7   2      103.38      102.14     15.34 o 
   6   7   2      118.14       97.53     17.80 o 
   7   7   2      126.50      134.01     29.98 o 
  -6   8   2      318.02      338.99     54.17 o 
  -5   8   2      637.75      550.69     54.63 o 
  -4   8   2      455.04      451.07     50.17 o 
  -3   8   2       72.43       91.37     30.13 o 
  -2   8   2     1713.98     1919.27     77.13 o 
  -1   8   2       95.17       67.29     21.52 o 
   0   8   2       27.80       29.24      8.75 o 
   1   8   2     2308.26     2349.40     84.40 o 
   2   8   2      533.27      505.57     20.82 o 
   3   8   2       82.45       96.82     13.57 o 
   4   8   2      131.17      120.92     16.32 o 
   5   8   2       81.43       81.80     17.55 o 
   6   8   2       31.41       19.98     18.28 o 
   7   8   2       15.91       14.30     25.26 o 
  -8   9   2        6.14       -5.69     60.16 o 
  -6   9   2       12.45        1.38     44.79 o 
  -5   9   2       49.48       67.03     39.72 o 
  -4   9   2      140.61      164.14     39.25 o 
  -3   9   2      103.97      146.21     33.26 o 
  -2   9   2        2.23       -2.15     23.68 o 
  -1   9   2        8.21        2.56     18.60 o 
   0   9   2      594.01      623.82     44.89 o 
   1   9   2       10.37        2.41      9.72 o 
   2   9   2     1930.16     1945.03     43.97 o 
   3   9   2      220.23      278.72     19.63 o 
   4   9   2      721.31      750.96     30.16 o 
   5   9   2        0.28        3.31     17.47 o 
   6   9   2        1.43       -3.08     18.41 o 
  -6  10   2       27.38        4.41     49.25 o 
  -5  10   2      143.48      160.50     49.45 o 
  -4  10   2      296.99      267.71     43.97 o 
  -3  10   2      645.58      742.40     57.96 o 
  -2  10   2        0.15        3.79     24.24 o 
  -1  10   2      527.56      604.96     45.05 o 
   0  10   2      111.85       73.13     23.47 o 
   1  10   2      133.13       87.78     25.16 o 
   2  10   2        2.94        5.29     13.30 o 
   3  10   2       10.13        9.95     14.60 o 
   4  10   2      647.52      701.37     54.04 o 
   5  10   2        4.25       20.52     17.66 o 
   6  10   2        2.83        0.45     21.05 o 
  -7  11   2       35.52       39.82     61.29 o 
  -6  11   2      417.93      483.46     69.34 o 
  -5  11   2      279.63      261.10     51.14 o 
  -4  11   2      223.22      284.72     52.27 o 
  -3  11   2       16.10       22.70     32.39 o 
  -2  11   2     2718.91     2766.83    103.93 o 
  -1  11   2     2076.03     2047.18     84.56 o 
   0  11   2      401.79      356.78     37.10 o 
   1  11   2      300.86      335.97     37.15 o 
   2  11   2      460.28      483.66     43.41 o 
   3  11   2      346.34      355.31     24.03 o 
   4  11   2      412.26      435.25     29.28 o 
   5  11   2       28.16       32.50     22.47 o 
  -6  12   2       72.30       89.01     58.11 o 
  -5  12   2       48.31       15.63     51.09 o 
  -4  12   2      256.04      258.08     52.94 o 
  -3  12   2      554.14      567.14     53.04 o 
  -2  12   2     1360.22     1323.79     70.57 o 
  -1  12   2        1.14       -1.49     28.65 o 
   0  12   2      152.12       91.01     30.95 o 
   1  12   2       54.16       48.84     30.54 o 
   2  12   2       26.81       17.94     26.39 o 
   3  12   2        0.12       -4.56     32.18 o 
   4  12   2       12.20       10.66     33.87 o 
  -5  13   2       25.59       18.24     53.96 o 
  -4  13   2        5.00        4.46     44.74 o 
  -3  13   2      229.25      231.48     43.92 o 
  -2  13   2      304.63      277.14     42.23 o 
  -1  13   2        2.00       20.14     28.80 o 
   0  13   2       20.10        8.87     29.06 o 
   1  13   2        4.19       11.94     32.49 o 
   2  13   2       11.97       16.04     32.29 o 
   3  13   2        2.07        4.87     34.74 o 
  -4  14   2      532.24      508.23     48.46 o 
  -3  14   2      227.20      210.45     41.33 o 
  -2  14   2      121.15      169.21     43.10 o 
  -1  14   2      154.64      152.82     39.41 o 
   0  14   2        6.92       18.50     31.36 o 
   1  14   2      113.53       77.59     36.85 o 
   2  14   2       40.29       22.80     36.64 o 
  -3  15   2        9.79       -1.54     48.17 o 
  -2  15   2        2.67        2.51     37.82 o 
  -1  15   2        1.76        6.15     35.51 o 
   0  15   2       58.44       90.14     43.41 o 
   1  15   2       17.18        0.15     37.97 o 
   0 -17   3      168.94      155.43     40.07 o 
   1 -17   3      258.53      244.14     41.41 o 
  -2 -16   3       25.88       13.63     32.70 o 
  -1 -16   3       54.62       52.78     32.80 o 
   0 -16   3       72.46       82.25     33.31 o 
   1 -16   3      581.15      606.55     50.37 o 
   2 -16   3      631.90      729.34     54.94 o 
   3 -16   3       90.41       71.13     65.70 o 
  -4 -15   3       46.84       20.81     34.33 o 
  -3 -15   3        0.27        2.46     28.44 o 
  -2 -15   3        2.52        6.30     28.70 o 
  -1 -15   3      358.37      352.21     40.02 o 
   0 -15   3      103.67       63.24     29.62 o 
   1 -15   3       25.21        7.43     28.70 o 
   2 -15   3        2.24       -0.69     23.79 o 
   3 -15   3      157.74      147.61     29.68 o 
   4 -15   3        2.65      -14.20     61.55 o 
  -5 -14   3       12.11       16.70     28.82 o 
  -4 -14   3       26.49        3.89     30.95 o 
  -3 -14   3       12.33        5.48     26.90 o 
  -2 -14   3       99.64      109.36     31.98 o 
  -1 -14   3      686.04      716.88     49.91 o 
   0 -14   3     1407.51     1306.78     65.85 o 
   1 -14   3       62.31       55.86     35.31 o 
   2 -14   3      731.51      748.14     39.49 o 
   3 -14   3       38.79       27.60     24.37 o 
   4 -14   3       58.97       70.57     59.50 o 
   5 -14   3        0.03        1.54     56.37 o 
  -5 -13   3        0.51       -6.73     27.95 o 
  -4 -13   3      125.31      131.81     25.68 o 
  -3 -13   3      516.23      512.38     32.75 o 
  -2 -13   3      418.77      436.46     38.74 o 
  -1 -13   3        4.86       -1.38     21.73 o 
   0 -13   3      200.32      179.82     27.83 o 
   1 -13   3       12.21        6.02     17.37 o 
   2 -13   3      182.28      183.19     25.91 o 
   3 -13   3      213.56      177.68     26.69 o 
   4 -13   3        0.18        4.36     48.02 o 
   5 -13   3        1.15        3.84     56.99 o 
   6 -13   3        0.87       -0.36     57.45 o 
  -6 -12   3       20.81       19.83     31.67 o 
  -5 -12   3       88.98       98.72     27.52 o 
  -4 -12   3      210.38      190.98     26.57 o 
  -3 -12   3      125.11      131.94     22.02 o 
  -2 -12   3      535.44      536.22     30.87 o 
  -1 -12   3       53.67       27.26     20.09 o 
   0 -12   3       81.11       86.74     19.68 o 
   1 -12   3        8.31       17.99     16.88 o 
   3 -12   3      151.79      125.36     21.85 o 
   4 -12   3        7.85       13.79     44.43 o 
   5 -12   3        2.47       -4.61     48.07 o 
   6 -12   3        8.27       15.48     54.32 o 
  -6 -11   3       21.47       37.56     28.60 o 
  -5 -11   3        0.41        2.29     21.20 o 
  -4 -11   3      861.29      873.48     37.72 o 
  -3 -11   3     1704.65     1804.28     51.91 o 
  -2 -11   3     1104.77     1105.53     51.66 o 
  -1 -11   3     1018.67      929.00     40.69 o 
   0 -11   3      485.36      479.60     27.14 o 
   1 -11   3      174.88      170.56     19.72 o 
   2 -11   3      114.30      116.47     20.12 o 
   3 -11   3       13.97       24.49     18.69 o 
   4 -11   3      110.55       69.90     42.89 o 
   5 -11   3       84.15       89.68     48.63 o 
   6 -11   3      516.39      402.03     63.65 o 
   7 -11   3      121.73       38.38     62.52 o 
  -7 -10   3       87.31      127.30     33.67 o 
  -6 -10   3       91.25      114.18     31.47 o 
  -5 -10   3       37.00       29.58     20.96 o 
  -4 -10   3      357.78      351.30     25.65 o 
  -3 -10   3      187.38      162.54     19.11 o 
  -2 -10   3        2.03        4.99     13.09 o 
  -1 -10   3      292.30      349.56     17.46 o 
   0 -10   3       14.70       11.71     10.94 o 
   1 -10   3      254.89      234.12     20.33 o 
   2 -10   3        1.91       14.96     14.78 o 
   3 -10   3      182.80      202.67     26.85 o 
   4 -10   3       48.26       20.70     37.87 o 
   5 -10   3        0.38        0.36     43.56 o 
   6 -10   3       22.71       -5.69     43.56 o 
   7 -10   3      474.99      354.32     67.23 o 
  -7  -9   3        3.98       -0.92     16.59 o 
  -6  -9   3      233.01      231.08     33.16 o 
  -5  -9   3        3.19        2.27     11.89 o 
  -4  -9   3       12.00       13.57     14.86 o 
  -3  -9   3     4774.65     4815.81     91.17 o 
  -2  -9   3        1.42       -0.96     12.10 o 
  -1  -9   3      803.81      788.22     62.10 o 
   0  -9   3      292.13      247.37     17.32 o 
   1  -9   3       12.42       11.70      9.62 o 
   2  -9   3      194.24      172.99     11.15 o 
   3  -9   3      642.60      588.94     79.20 o 
   4  -9   3      865.80      741.53     61.55 o 
   5  -9   3     1793.26     1965.39     99.73 o 
   6  -9   3       46.09       31.00     44.07 o 
   7  -9   3      122.14       79.74     52.48 o 
  -8  -8   3       70.99       85.89     31.00 o 
  -7  -8   3        7.76        3.33     21.47 o 
  -6  -8   3      375.21      435.12     23.60 o 
  -5  -8   3      735.15      697.29     26.63 o 
  -4  -8   3      254.56      251.11     14.63 o 
  -3  -8   3      634.33      585.27     26.94 o 
  -2  -8   3      903.52      919.94     22.49 o 
  -1  -8   3      255.48      248.26     15.53 o 
   0  -8   3        6.47        1.91      8.82 o 
   1  -8   3      126.83      156.21     11.33 o 
   2  -8   3       62.97       56.09      8.36 o 
   3  -8   3      938.58     1019.18     33.80 o 
   4  -8   3      324.16      291.85     42.84 o 
   5  -8   3       12.81       21.42     35.26 o 
   6  -8   3       69.53        9.58     43.97 o 
   7  -8   3      108.64        5.59     45.46 o 
   8  -8   3       77.35       39.72     60.68 o 
  -8  -7   3       31.38       37.97     25.78 o 
  -7  -7   3      103.60      110.44     24.50 o 
  -6  -7   3       71.03       61.48     13.98 o 
  -5  -7   3        1.90        3.63     10.61 o 
  -4  -7   3        0.09       -3.05      8.67 o 
  -3  -7   3      417.65      406.40     29.83 o 
  -2  -7   3      139.76      134.78     23.93 o 
  -1  -7   3       19.89       22.20      7.25 o 
   0  -7   3      611.44      676.85     22.32 o 
   1  -7   3        3.74        5.82      6.81 o 
   2  -7   3      466.34      431.93     24.78 o 
   3  -7   3     1801.56     1846.94     32.61 o 
   4  -7   3     1790.17     1811.43     34.06 o 
   5  -7   3       20.40        2.82     34.90 o 
   6  -7   3        2.69      -14.35     36.95 o 
   7  -7   3       51.57       49.86     49.86 o 
   8  -7   3        1.10        1.64     56.93 o 
  -8  -6   3       91.08      125.14     29.42 o 
  -7  -6   3     1403.68     1558.29     59.70 o 
  -6  -6   3      694.69      745.79     37.05 o 
  -5  -6   3      659.44      746.27     25.87 o 
  -4  -6   3      604.84      667.62     21.78 o 
  -3  -6   3       29.62       23.55      9.51 o 
  -2  -6   3       12.07       -0.55      7.66 o 
  -1  -6   3     2355.14     2674.14     41.12 o 
   0  -6   3     4747.73     4863.74    179.41 o 
   1  -6   3      711.93      749.57     17.52 o 
   2  -6   3      346.41      331.24     11.95 o 
   3  -6   3       22.70       13.69      6.77 o 
   4  -6   3      158.83      179.34     11.85 o 
   5  -6   3      500.12      459.00     21.41 o 
   6  -6   3       49.18       37.99     14.25 o 
   7  -6   3       16.87       32.49     45.97 o 
   8  -6   3       76.91       57.96     56.83 o 
  -8  -5   3       23.34       25.32     22.29 o 
  -7  -5   3       51.95       39.77     21.63 o 
  -6  -5   3      212.01      222.00     22.65 o 
  -5  -5   3      135.51      125.45     16.91 o 
  -4  -5   3       88.21      122.14     10.85 o 
  -3  -5   3       31.89       38.36      6.94 o 
  -2  -5   3        2.89       -9.89      6.59 o 
  -1  -5   3     1930.62     1977.62     31.08 o 
   0  -5   3       88.72       76.54     15.89 o 
   1  -5   3     3014.68     3046.66     50.67 o 
   2  -5   3       58.31       74.37      6.41 o 
   3  -5   3      607.96      697.65     18.04 o 
   4  -5   3      164.82      186.84     18.56 o 
   5  -5   3       84.98       12.98     28.49 o 
   6  -5   3       17.22        0.62     12.82 o 
   7  -5   3       26.36       28.96     17.81 o 
   8  -5   3      192.08      262.43     57.09 o 
  -9  -4   3        9.00        5.38     28.70 o 
  -8  -4   3       62.64       93.27     23.93 o 
  -7  -4   3       22.44       22.50     19.88 o 
  -6  -4   3      419.74      486.02     30.85 o 
  -5  -4   3       44.58       19.22     13.53 o 
  -4  -4   3       51.52       26.49     10.30 o 
  -3  -4   3       76.66       63.87      6.65 o 
  -2  -4   3     1350.99     1446.51     30.95 o 
  -1  -4   3      193.75      159.77      8.37 o 
   0  -4   3      186.18      210.89      8.12 o 
   1  -4   3        1.64       -2.15      4.06 o 
   2  -4   3        0.07        0.01      4.26 o 
   3  -4   3     1218.13     1230.83     31.34 o 
   4  -4   3      199.68      167.82     11.17 o 
   5  -4   3      670.97      599.45     60.24 o 
   6  -4   3      181.05      164.66     16.97 o 
   7  -4   3        6.96       -1.93     15.63 o 
   8  -4   3      418.65      419.50     33.21 o 
  -9  -3   3      186.19      222.87     34.90 o 
  -8  -3   3        0.04       -2.97     21.78 o 
  -7  -3   3       13.41       30.85     19.27 o 
  -6  -3   3       87.57       79.28     16.60 o 
  -5  -3   3        9.52        1.02     10.76 o 
  -4  -3   3       53.79       62.83     12.15 o 
  -3  -3   3       40.24       29.21      7.84 o 
  -2  -3   3      882.22      964.36     22.73 o 
  -1  -3   3      517.34      492.65     17.30 o 
   0  -3   3     1893.52     1915.46     28.03 o 
   1  -3   3       11.11       12.20      3.10 o 
   2  -3   3       12.91       10.82      4.05 o 
   3  -3   3     1091.10     1217.78     23.12 o 
   4  -3   3      604.47      620.57     18.27 o 
   5  -3   3      717.66      712.51     51.07 o 
   6  -3   3      500.22      465.05     23.64 o 
   7  -3   3       20.85       23.37     16.03 o 
   8  -3   3       21.59       16.30     22.24 o 
  -9  -2   3        2.91       -5.12     26.14 o 
  -8  -2   3        6.62        0.72     19.06 o 
  -7  -2   3       60.34       33.21     17.22 o 
  -6  -2   3        5.13        1.95     12.97 o 
  -4  -2   3        2.09       -0.05      9.02 o 
  -3  -2   3       37.87       42.80      7.32 o 
  -2  -2   3     2233.29     2383.61     59.70 o 
  -1  -2   3      131.97      127.91     12.04 o 
   0  -2   3      252.93      251.77     13.68 o 
   1  -2   3     3221.42     2986.71     52.63 o 
   2  -2   3      146.22      153.93      8.85 o 
   3  -2   3      638.78      653.02     19.66 o 
   4  -2   3     1678.96     1801.52     39.47 o 
   5  -2   3      332.38      306.20     17.80 o 
   6  -2   3     1410.72     1410.08     39.26 o 
   7  -2   3      138.78      121.91     21.78 o 
   8  -2   3       20.75       22.60     20.19 o 
  -9  -1   3       22.82       20.19     23.73 o 
  -8  -1   3        0.11        1.18     21.06 o 
  -7  -1   3       15.95        0.36     15.07 o 
  -6  -1   3       12.28        8.81     14.04 o 
  -5  -1   3      132.78       31.77     12.04 o 
  -4  -1   3     1433.85     1317.18     37.61 o 
  -3  -1   3      252.68      272.01     21.42 o 
  -2  -1   3     5210.80     5668.54    120.79 o 
  -1  -1   3    23744.62    22555.54    438.05 o 
   0  -1   3      227.37      219.69     11.48 o 
   1  -1   3     1659.46     1795.96     25.30 o 
   2  -1   3    14354.94    13745.39    167.71 o 
   3  -1   3      414.44      426.04     15.98 o 
   4  -1   3     1597.38     1644.20     55.53 o 
   5  -1   3        4.95        1.87     10.22 o 
   6  -1   3      130.28      153.34     16.99 o 
   7  -1   3      312.81      290.67     27.37 o 
   8  -1   3       78.33       89.94     25.37 o 
  -9   0   3        7.31        4.05     25.52 o 
  -8   0   3        1.23       -1.59     20.70 o 
  -7   0   3      241.29      256.90     24.60 o 
  -6   0   3        2.80        1.18     13.43 o 
  -5   0   3      515.02      557.87     25.21 o 
  -4   0   3       75.54       86.71     10.92 o 
  -3   0   3     2310.21     2660.55     68.00 o 
  -2   0   3    10986.25    11075.68    221.79 o 
  -1   0   3     8742.24     8513.47    170.80 o 
   0   0   3        1.87       -5.43      3.62 o 
   1   0   3     6091.91     5865.46     73.73 o 
   2   0   3      394.38      346.25      8.93 o 
   3   0   3      113.83      127.76      6.89 o 
   4   0   3      342.36      366.47     16.67 o 
   5   0   3      164.30      148.42     14.55 o 
   6   0   3        9.53        6.87     13.43 o 
   7   0   3     1121.31     1291.81     49.50 o 
   8   0   3       14.31       15.12     20.60 o 
  -8   1   3       29.88       37.00     21.78 o 
  -7   1   3      218.08      256.64     24.03 o 
  -6   1   3     1326.98     1516.53     46.74 o 
  -5   1   3        1.03        5.38     10.40 o 
  -4   1   3      452.22        1.18      7.64 o 
  -3   1   3     4426.26     4662.58    103.82 o 
  -2   1   3    22468.60    23773.96    460.81 o 
  -1   1   3     1858.70     1734.68     33.01 o 
   0   1   3     1172.36     1141.78     23.12 o 
   1   1   3      423.97      337.02     16.04 o 
   2   1   3      701.55      716.27     13.87 o 
   3   1   3      412.64      424.71     13.70 o 
   4   1   3      570.74      442.10     17.61 o 
   5   1   3       63.50       61.09     13.73 o 
   6   1   3       70.83       59.29     16.45 o 
   7   1   3       66.07       81.02     20.09 o 
   8   1   3        6.33       12.25     23.62 o 
  -7   2   3       39.59        0.36     15.94 o 
  -6   2   3     2105.00     2453.72     63.90 o 
  -5   2   3     1209.84     1393.54     39.61 o 
  -4   2   3     5392.20     8033.91    174.75 o 
  -3   2   3      344.26      332.44     17.38 o 
  -2   2   3      251.39      279.15     14.10 o 
  -1   2   3       71.15       77.74      7.58 o 
   0   2   3     4115.91     3984.41     64.45 o 
   1   2   3     2519.77     2374.27     50.32 o 
   2   2   3      655.97      333.10     17.58 o 
   3   2   3       10.74        8.74      5.04 o 
   4   2   3      611.44      607.79     20.15 o 
   5   2   3        0.55        0.39      8.10 o 
   6   2   3       14.49       23.57     17.01 o 
   7   2   3      134.12      125.66     23.83 o 
   8   2   3      122.07      163.68     26.85 o 
  -8   3   3        0.01        2.97     47.81 o 
  -7   3   3      164.56      247.52     57.04 o 
  -6   3   3      523.78      534.00     24.37 o 
  -5   3   3      554.41      665.45     34.19 o 
  -4   3   3       72.19       25.87     14.48 o 
  -3   3   3      610.43      839.57     36.90 o 
  -2   3   3      187.48      162.97     23.52 o 
  -1   3   3     5814.09     6144.26     96.56 o 
   0   3   3      407.45      385.42     12.76 o 
   1   3   3       12.87        9.79      5.63 o 
   2   3   3     5185.44     5051.67     81.05 o 
   4   3   3       71.28       56.30     26.62 o 
   5   3   3      129.54      125.59     17.94 o 
   6   3   3      226.25      148.31     21.93 o 
   7   3   3      357.04      359.95     31.67 o 
   8   3   3       57.02       49.56     26.96 o 
  -8   4   3      398.69      530.76     70.31 o 
  -7   4   3       31.52       41.92     42.43 o 
  -6   4   3      206.04      359.95     48.53 o 
  -5   4   3      862.91      844.13     58.37 o 
  -4   4   3        1.96       13.17     12.52 o 
  -3   4   3        5.82        5.49     10.65 o 
  -2   4   3       28.95       29.57      6.07 o 
  -1   4   3       93.49       76.65      6.48 o 
   0   4   3      378.53      368.16     13.43 o 
   1   4   3      569.50      580.56     23.80 o 
   2   4   3     3870.05     3997.48     67.38 o 
   3   4   3      422.96      424.27     16.62 o 
   4   4   3        6.36        3.84      8.08 o 
   5   4   3      365.41      335.96     25.44 o 
   6   4   3        3.14        1.18     15.68 o 
   7   4   3        1.72       -0.51     18.40 o 
   8   4   3      110.98      116.18     30.39 o 
  -7   5   3      144.92      202.11     51.81 o 
  -6   5   3      110.16      136.57     42.53 o 
  -5   5   3      116.28       97.42     33.46 o 
  -4   5   3      247.54      230.51     37.67 o 
  -3   5   3     1451.27     1358.64     66.31 o 
  -2   5   3     1208.34     1224.68     59.96 o 
  -1   5   3      718.48      860.58     23.83 o 
   0   5   3     1577.41     1633.20     90.07 o 
   1   5   3      772.68      810.98     21.99 o 
   2   5   3      510.53      482.17     17.27 o 
   3   5   3        1.62        2.95      8.15 o 
   4   5   3      272.52      251.29     15.39 o 
   5   5   3      399.03      321.68     18.23 o 
   6   5   3       91.99      103.47     20.96 o 
   7   5   3        3.50        5.79     20.09 o 
  -7   6   3        0.86       12.86     44.43 o 
  -6   6   3      183.34      159.94     44.84 o 
  -5   6   3      572.13      585.79     55.70 o 
  -4   6   3       15.98       11.12     28.03 o 
  -3   6   3      916.07      956.20     59.39 o 
  -2   6   3      705.01      702.84     48.12 o 
  -1   6   3       13.21       17.50      5.94 o 
   0   6   3     3030.96     3210.86     56.43 o 
   1   6   3     1968.42     2077.28     42.25 o 
   2   6   3      775.58      728.86     22.98 o 
   3   6   3       20.18       12.61     10.20 o 
   4   6   3      202.76      239.22     17.08 o 
   5   6   3       22.78        7.23     11.71 o 
   6   6   3      116.34       76.36     21.47 o 
   7   6   3        0.77       -6.30     20.50 o 
  -7   7   3       71.16       25.01     46.89 o 
  -6   7   3       32.26       33.77     38.49 o 
  -5   7   3        8.84        2.25     33.41 o 
  -4   7   3       56.30       48.99     33.00 o 
  -3   7   3      758.77      867.70     58.78 o 
  -2   7   3        0.14        1.13     23.47 o 
  -1   7   3      822.49      900.45     51.30 o 
   0   7   3     1914.60     1876.48     44.94 o 
   1   7   3       24.52       21.55      9.32 o 
   2   7   3       47.15       32.54     10.73 o 
   3   7   3        0.04       -2.84     11.20 o 
   4   7   3     1382.98     1278.56     36.63 o 
   5   7   3       68.68       83.60     15.96 o 
   6   7   3        0.32       -2.36     22.65 o 
   7   7   3       81.72       47.51     26.14 o 
  -7   8   3       99.81       26.60     44.38 o 
  -6   8   3       46.82       17.37     44.38 o 
  -5   8   3       74.98       86.76     42.79 o 
  -4   8   3       17.06       21.88     36.85 o 
  -3   8   3       97.17       65.13     32.23 o 
  -2   8   3       84.94      101.67     29.62 o 
  -1   8   3      215.96       31.21     22.09 o 
   0   8   3      213.57      169.93     26.39 o 
   1   8   3       92.56       82.88     12.07 o 
   2   8   3      116.18      126.92     14.07 o 
   3   8   3       40.16       24.26     13.25 o 
   4   8   3        0.11       -1.40     14.37 o 
   5   8   3      176.94      185.88     21.30 o 
   6   8   3      107.29       79.68     19.58 o 
  -7   9   3        4.42        3.69     46.43 o 
  -6   9   3       32.92       11.79     43.30 o 
  -5   9   3       16.21       30.03     40.69 o 
  -4   9   3       23.90       15.89     38.69 o 
  -3   9   3     2214.01     2443.16    101.98 o 
  -2   9   3      887.20      974.45     61.70 o 
  -1   9   3      480.55      500.01     41.97 o 
   0   9   3       32.18       30.59     22.14 o 
   1   9   3       46.80       67.44     23.21 o 
   2   9   3     1079.89     1096.25     32.50 o 
   3   9   3      268.21      281.71     22.68 o 
   4   9   3      301.51      327.79     23.20 o 
   5   9   3       24.85       34.38     19.89 o 
   6   9   3       31.14       13.60     19.74 o 
  -7  10   3       19.57       23.01     57.70 o 
  -6  10   3      135.82      123.76     56.88 o 
  -5  10   3       55.13       25.37     41.92 o 
  -4  10   3      137.71      145.23     43.71 o 
  -3  10   3     1857.72     2008.54     93.06 o 
  -2  10   3      592.53       29.11     31.88 o 
  -1  10   3       28.96       22.24     27.01 o 
   0  10   3      756.17      819.43     55.65 o 
   1  10   3     1019.54     1037.99     57.45 o 
   2  10   3      728.04      748.30     50.78 o 
   3  10   3      240.92      258.37     22.55 o 
   4  10   3      684.68      757.55     35.06 o 
   5  10   3      275.15      288.09     39.28 o 
  -6  11   3        1.87       -1.38     49.25 o 
  -5  11   3      123.69      109.21     52.73 o 
  -4  11   3      696.86      820.91     67.85 o 
  -3  11   3     1004.73     1180.61     78.30 o 
  -2  11   3        0.59        2.05     29.93 o 
  -1  11   3      169.35      151.69     32.59 o 
   0  11   3       47.69       53.04     29.72 o 
   1  11   3      193.20      186.02     34.64 o 
   2  11   3       58.42       66.93     32.13 o 
   3  11   3       12.21       -1.49     27.98 o 
   4  11   3       55.01       42.60     21.63 o 
   5  11   3        0.09       -6.24     23.50 o 
  -6  12   3       46.83       77.02     60.52 o 
  -5  12   3       53.47       70.62     48.94 o 
  -4  12   3      113.33      117.35     51.86 o 
  -3  12   3      156.86      173.93     47.10 o 
  -2  12   3       13.71       16.09     31.77 o 
  -1  12   3      410.97      402.85     46.48 o 
   0  12   3      566.13      525.22     50.94 o 
   1  12   3      122.70      123.40     36.74 o 
   2  12   3      451.20      430.52     47.25 o 
   3  12   3      254.31      248.08     46.48 o 
   4  12   3       10.01       -2.82     35.36 o 
  -5  13   3       32.20       19.68     58.01 o 
  -4  13   3        9.51       -1.74     48.74 o 
  -3  13   3        5.78        3.48     37.72 o 
  -2  13   3      227.63      303.84     47.56 o 
   0  13   3      680.32      760.75     59.09 o 
   1  13   3      350.84      348.58     46.69 o 
   2  13   3       65.77       99.98     37.36 o 
   3  13   3       18.20       10.10     35.15 o 
  -4  14   3        5.33        2.51     46.79 o 
  -3  14   3       22.58       31.31     46.99 o 
  -2  14   3        1.96        8.30     39.87 o 
  -1  14   3        2.86        0.41     39.56 o 
   0  14   3       44.81       50.84     37.15 o 
   1  14   3        6.61       11.17     35.67 o 
   2  14   3        0.10        0.46     42.59 o 
  -1  15   3      183.73      176.80     48.17 o 
  -1 -17   4      379.30      410.89     52.07 o 
   0 -17   4      125.76      136.83     41.71 o 
   1 -17   4        2.24        9.28     36.54 o 
   2 -17   4       10.21        6.15     38.79 o 
  -3 -16   4        1.88        9.28     31.62 o 
  -2 -16   4        0.26        0.36     34.03 o 
  -1 -16   4        6.09       -3.95     30.03 o 
   0 -16   4       10.97        4.25     28.03 o 
   1 -16   4       57.33       88.14     32.13 o 
   2 -16   4        9.84        7.58     29.44 o 
   3 -16   4      366.46      268.27     66.11 o 
  -4 -15   4      285.73      292.26     47.40 o 
  -3 -15   4       33.06       30.65     30.95 o 
  -2 -15   4       39.18       35.21     29.11 o 
  -1 -15   4       33.50       10.35     27.11 o 
   0 -15   4       30.71       24.91     26.24 o 
   1 -15   4      532.62      582.00     45.56 o 
   2 -15   4      373.08      285.81     31.06 o 
   3 -15   4      111.43       85.07     53.76 o 
   4 -15   4        2.21        9.02     62.01 o 
  -5 -14   4      138.76      116.45     30.30 o 
  -4 -14   4        1.71        8.50     22.90 o 
  -3 -14   4       30.56       37.56     28.34 o 
  -2 -14   4       13.77       -2.36     22.04 o 
  -1 -14   4       79.12       65.95     25.32 o 
   0 -14   4      605.28      603.12     45.71 o 
   1 -14   4       63.66       41.99     23.22 o 
   2 -14   4      243.31      209.44     28.35 o 
   3 -14   4      126.44       90.71     54.01 o 
   4 -14   4       12.71        8.97     51.50 o 
   5 -14   4       42.55       11.79     57.50 o 
  -5 -13   4        0.23        0.06     24.33 o 
  -4 -13   4        5.47        6.97     21.03 o 
  -3 -13   4        0.48        3.69     19.92 o 
  -2 -13   4       73.38       44.38     20.93 o 
  -1 -13   4        4.38        8.15     19.37 o 
   0 -13   4       68.59       64.68     20.41 o 
   1 -13   4       11.27        8.02     18.61 o 
   2 -13   4      180.25      203.05     25.83 o 
   3 -13   4       47.54       26.39     47.35 o 
   4 -13   4        1.16        6.46     52.07 o 
   5 -13   4        8.58        3.13     57.96 o 
   6 -13   4      170.47      227.43     75.28 o 
  -6 -12   4       44.68       73.95     55.27 o 
  -5 -12   4       34.23       10.73     22.73 o 
  -4 -12   4       21.09       22.86     20.00 o 
  -3 -12   4      283.70      290.67     26.76 o 
  -2 -12   4      147.26      121.10     78.59 o 
  -1 -12   4        0.02       11.18     15.35 o 
   0 -12   4       38.60       22.41     15.62 o 
   1 -12   4        1.37        0.56     15.13 o 
   2 -12   4       49.79       36.77     17.44 o 
   3 -12   4       26.29       22.91     19.60 o 
   4 -12   4      188.55      146.26     53.76 o 
   5 -12   4      102.64       52.78     55.76 o 
   6 -12   4       54.31       35.87     54.68 o 
  -7 -11   4       54.61       59.50     35.67 o 
  -6 -11   4        7.37       16.02     26.16 o 
  -5 -11   4      375.55      460.46     32.17 o 
  -4 -11   4       13.17       11.54     17.66 o 
  -3 -11   4      938.23      919.53     39.20 o 
  -2 -11   4      128.17      146.57     20.10 o 
  -1 -11   4      271.77      337.50     18.46 o 
   0 -11   4      240.69      243.38     44.47 o 
   1 -11   4     1738.57     1691.44     66.39 o 
   2 -11   4      555.76      539.91     29.24 o 
   3 -11   4      189.14      208.28     31.49 o 
   4 -11   4       22.71        9.22     40.43 o 
   5 -11   4        6.81       10.56     43.66 o 
   6 -11   4      216.25      198.84     59.19 o 
   7 -11   4        2.87       23.16     63.49 o 
  -6 -10   4       68.78       66.31     37.54 o 
  -5 -10   4      503.00      536.96     36.44 o 
  -4 -10   4     2641.81     2831.95     68.05 o 
  -3 -10   4      595.86      578.71     29.05 o 
  -2 -10   4       24.50       36.22     17.40 o 
  -1 -10   4      487.20      443.91     31.93 o 
   0 -10   4      581.34      513.30     44.40 o 
   1 -10   4     1371.71     1340.45     30.82 o 
   2 -10   4     1237.87     1237.77     47.48 o 
   3 -10   4       70.77       58.72     17.03 o 
   4 -10   4       33.08       45.61     38.13 o 
   5 -10   4        9.41        6.35     41.00 o 
   6 -10   4       70.39       53.35     48.43 o 
   7 -10   4       57.71       80.97     61.70 o 
  -6  -9   4      152.77      191.19     84.30 o 
  -5  -9   4      243.54      261.00     24.04 o 
  -4  -9   4      512.42      546.36     27.74 o 
  -3  -9   4       23.70       15.58     13.55 o 
  -2  -9   4      195.56      193.36     12.92 o 
  -1  -9   4       35.85       26.43      9.66 o 
   0  -9   4      782.09      766.69     76.62 o 
   1  -9   4       25.27       30.25      9.94 o 
   2  -9   4       56.24       53.25      9.48 o 
   3  -9   4      260.08      277.34     20.69 o 
   4  -9   4       64.83       48.84     39.15 o 
   5  -9   4        1.38       -1.74     36.64 o 
   6  -9   4        4.99       11.02     47.81 o 
   7  -9   4        9.56       27.11     55.86 o 
  -6  -8   4      131.64      219.13     25.69 o 
  -5  -8   4      391.04      439.80     26.95 o 
  -4  -8   4        8.52       11.76     12.19 o 
  -3  -8   4     1508.12     1385.08     52.27 o 
  -2  -8   4     5309.84     5421.79     77.25 o 
  -1  -8   4     2703.37     3074.73     49.15 o 
   0  -8   4       76.71      115.25     10.75 o 
   1  -8   4        5.65       -3.01      7.80 o 
   2  -8   4       16.02        7.70      7.62 o 
   3  -8   4       82.80       99.24      9.73 o 
   4  -8   4       18.16       11.66     11.19 o 
   5  -8   4      400.32      507.90     58.47 o 
   6  -8   4      452.04      543.62     62.52 o 
   7  -8   4        7.61       23.98     47.61 o 
   8  -8   4        3.32       -0.56     54.06 o 
  -8  -7   4       37.56      116.99    142.87 o 
  -7  -7   4      700.61     1532.67    131.96 o 
  -6  -7   4      113.46      178.95     46.79 o 
  -5  -7   4     1314.01     1443.86     43.86 o 
  -4  -7   4     2598.32     2659.68     58.94 o 
  -3  -7   4     1809.41     1824.79     43.98 o 
  -2  -7   4     1009.76     1087.73     23.40 o 
  -1  -7   4     2481.74     2479.59     40.80 o 
   0  -7   4       20.76       17.49      7.41 o 
   1  -7   4     2984.32     3265.00     71.65 o 
   2  -7   4      169.38      186.05      9.90 o 
   3  -7   4     1652.32     1657.87     41.58 o 
   4  -7   4      352.18      336.98     20.45 o 
   5  -7   4       50.91       53.40     14.19 o 
   6  -7   4       14.67       37.61     43.30 o 
   7  -7   4        0.97        8.05     43.66 o 
   8  -7   4       93.75      106.95     56.17 o 
  -8  -6   4        2.91        5.98     19.70 o 
  -7  -6   4      260.64      281.48     24.72 o 
  -6  -6   4       98.56      113.72     17.38 o 
  -5  -6   4     1764.92     2086.08     79.48 o 
  -4  -6   4      102.27       91.58     13.51 o 
  -3  -6   4     1866.44     1817.99     41.89 o 
  -2  -6   4       10.27        9.72      7.89 o 
  -1  -6   4     5310.76     5539.03     96.25 o 
   0  -6   4       94.15       88.79      8.21 o 
   1  -6   4        1.10        0.77      5.46 o 
   2  -6   4      303.98      287.54     16.57 o 
   3  -6   4      634.59      670.64     26.23 o 
   4  -6   4        0.02       -0.62      9.58 o 
   5  -6   4       24.36        7.36     13.02 o 
   6  -6   4      123.78      165.12     42.59 o 
   7  -6   4        0.06       -5.94     44.69 o 
   8  -6   4        1.75        4.61     48.79 o 
  -8  -5   4       75.76       47.77     19.63 o 
  -7  -5   4       19.79       44.33     21.93 o 
  -6  -5   4      655.12      641.81     33.92 o 
  -5  -5   4      415.00      410.34     21.87 o 
  -4  -5   4     2878.94     2952.24     87.07 o 
  -3  -5   4      344.49      336.08     17.53 o 
  -2  -5   4        5.23        1.45      6.63 o 
  -1  -5   4     6099.44     6387.16    102.30 o 
   0  -5   4     3361.09     3353.93     48.33 o 
   1  -5   4       77.16       67.39      9.78 o 
   2  -5   4       24.65       25.52      5.42 o 
   3  -5   4     3247.00     3319.28     50.36 o 
   4  -5   4      343.18      349.90     18.40 o 
   5  -5   4      525.75      509.98     23.53 o 
   6  -5   4       75.16      103.52     16.51 o 
   7  -5   4        0.18       -1.29     16.65 o 
   8  -5   4       42.36        9.99     51.76 o 
  -9  -4   4       95.91       23.83      8.87 o 
  -8  -4   4      372.48      462.91     37.82 o 
  -7  -4   4      380.08      395.36     29.72 o 
  -6  -4   4     1047.32     1080.42     43.51 o 
  -5  -4   4      104.69      130.95     14.86 o 
  -4  -4   4      391.95      569.34     38.74 o 
  -3  -4   4     1607.35     1672.37     54.42 o 
  -2  -4   4        7.60        8.35      5.79 o 
  -1  -4   4      878.03      817.54     16.61 o 
   0  -4   4     2908.87     3033.10     43.10 o 
   1  -4   4     1097.72      682.96     19.42 o 
   2  -4   4     4755.69     5045.09    114.72 o 
   3  -4   4      635.76      682.72     15.52 o 
   4  -4   4      251.67      252.71     15.91 o 
   5  -4   4       75.99       56.98     13.12 o 
   6  -4   4       30.51       33.30     14.07 o 
   7  -4   4      101.71      133.48     33.28 o 
   8  -4   4       35.14       12.20     22.86 o 
  -9  -3   4       37.68        8.01      9.94 o 
  -8  -3   4       22.42       31.11     21.42 o 
  -7  -3   4      297.49      371.28     30.08 o 
  -6  -3   4        3.05       11.89     14.50 o 
  -5  -3   4      397.88      399.09     19.45 o 
  -4  -3   4      125.92      163.17     23.68 o 
  -3  -3   4      634.15      636.78     31.57 o 
  -2  -3   4     1258.09     1340.09     43.00 o 
  -1  -3   4      149.90      122.58     14.76 o 
   0  -3   4     3458.45     3629.92     60.70 o 
   1  -3   4     2712.59     2633.32     46.89 o 
   2  -3   4     1078.14      994.02     24.51 o 
   3  -3   4     6831.93     6956.72     96.16 o 
   4  -3   4      345.67      369.85     18.47 o 
   5  -3   4        4.29        4.43     11.42 o 
   6  -3   4      176.85      192.45     17.62 o 
   7  -3   4      332.40      343.30     23.67 o 
   8  -3   4       35.42       26.65     23.52 o 
  -9  -2   4       17.17        1.43      5.33 o 
  -8  -2   4      453.22      559.45     37.15 o 
  -7  -2   4        0.20        3.33     16.25 o 
  -6  -2   4      269.21      331.92     24.91 o 
  -5  -2   4       16.52       10.21      9.83 o 
  -4  -2   4       23.68       35.62     20.04 o 
  -3  -2   4      964.56     1022.57     38.38 o 
  -2  -2   4        4.17        9.38     10.66 o 
  -1  -2   4    22545.22    22268.66    436.67 o 
   0  -2   4     3490.98     3773.41     61.49 o 
   1  -2   4     6507.26     6509.34    100.82 o 
   2  -2   4      119.29      104.10     14.86 o 
   3  -2   4      400.32      371.05     16.94 o 
   4  -2   4     3335.45     3500.96     98.42 o 
   5  -2   4       78.52       72.53     23.37 o 
   6  -2   4       20.58        6.65     12.21 o 
   7  -2   4      158.74      145.28     21.83 o 
   8  -2   4      159.40      158.40     28.08 o 
  -9  -1   4       35.02        5.94      4.87 o 
  -8  -1   4        8.27       10.97     21.93 o 
  -7  -1   4      121.38      179.16     23.32 o 
  -6  -1   4      392.86      451.53     27.83 o 
  -5  -1   4       14.50       19.83     20.34 o 
  -4  -1   4     2537.89     3128.22     87.02 o 
  -3  -1   4     3281.29     3441.69     84.61 o 
  -2  -1   4     2753.09     2966.28     73.64 o 
  -1  -1   4     2216.03     2262.57     56.32 o 
   0  -1   4    16955.85    17613.23    576.54 o 
   1  -1   4        8.57       18.96      4.19 o 
   2  -1   4     2245.26     2262.91     55.50 o 
   3  -1   4        2.89        8.70      4.18 o 
   4  -1   4     1810.15     1959.84     42.03 o 
   5  -1   4       79.54       92.01     13.52 o 
   6  -1   4       20.28       28.90     16.55 o 
   7  -1   4      286.59      315.93     28.85 o 
   8  -1   4       52.75       74.46     23.47 o 
  -9   0   4        3.75        0.26      4.46 o 
  -8   0   4      229.37      276.32     29.47 o 
  -7   0   4      163.95      192.79     23.37 o 
  -6   0   4      129.93      150.31     14.03 o 
  -5   0   4       39.18       33.62     23.68 o 
  -4   0   4      471.99      778.22     39.31 o 
  -3   0   4      241.68      251.11     19.73 o 
  -2   0   4     2178.90     2315.87     60.01 o 
  -1   0   4      912.07      916.17     35.15 o 
   0   0   4    54765.24    51242.32    976.75 o 
   1   0   4     6098.48     6114.80    126.09 o 
   2   0   4        0.42        0.40      3.85 o 
   3   0   4        0.07        0.16      4.57 o 
   4   0   4      343.50      328.20     12.36 o 
   5   0   4       64.67       74.04     12.26 o 
   6   0   4      186.33      175.72     21.98 o 
   7   0   4      869.64      914.49     44.33 o 
   8   0   4       26.88       19.01     24.50 o 
  -8   1   4       28.00        8.97      6.71 o 
  -7   1   4        2.00        0.97     10.04 o 
  -6   1   4      128.45      174.49     23.47 o 
  -5   1   4      569.07      748.76     47.92 o 
  -4   1   4     1607.87     1617.84     54.32 o 
  -3   1   4     3911.22     4120.09     95.52 o 
  -2   1   4     5548.11     6138.83    101.05 o 
  -1   1   4       40.02       37.70      9.10 o 
   0   1   4    18692.58    20447.37    298.74 o 
   1   1   4        5.97        2.64      5.39 o 
   2   1   4      233.63      180.63      7.85 o 
   3   1   4     1741.55     1577.45     26.27 o 
   4   1   4     2613.60     2516.10     38.84 o 
   5   1   4      644.30      552.54     28.80 o 
   6   1   4      507.82      525.17     31.21 o 
   7   1   4        0.98       -2.36     18.09 o 
   8   1   4       41.23       34.85     23.27 o 
  -7   2   4       40.08       35.36     12.71 o 
  -6   2   4      314.29      246.29     27.62 o 
  -5   2   4      718.91     1077.86     50.37 o 
  -4   2   4     2421.68     2669.65     64.72 o 
  -3   2   4      166.39      187.19     15.48 o 
  -2   2   4       10.62        7.17      8.16 o 
  -1   2   4     4201.99     4986.88     95.19 o 
   0   2   4     1465.05     1694.61     33.89 o 
   1   2   4     4551.66     4562.34     97.47 o 
   2   2   4      888.70      933.44     22.42 o 
   3   2   4      429.11      361.83     14.73 o 
   4   2   4      114.46      127.89     10.76 o 
   5   2   4       67.29       59.80     16.76 o 
   6   2   4       13.92       21.88     16.14 o 
   7   2   4       24.25       15.32     19.11 o 
   8   2   4        0.46        2.77     25.57 o 
  -8   3   4       40.77       93.32     52.58 o 
  -7   3   4       13.68       18.14     48.02 o 
  -6   3   4      418.70      590.30     63.39 o 
  -5   3   4      537.47      615.23     33.79 o 
  -4   3   4      470.20      538.72     25.71 o 
  -3   3   4     7304.21     7895.17    128.69 o 
  -2   3   4     1049.93     1094.53     26.33 o 
  -1   3   4      188.70      232.60     12.14 o 
   0   3   4     2084.91     2179.30     41.32 o 
   1   3   4     5146.54     5257.26    193.58 o 
   2   3   4     1244.32     1229.04     37.41 o 
   3   3   4      717.39      678.32     20.76 o 
   4   3   4     1639.64     1676.30     36.79 o 
   5   3   4      334.46      319.31     23.83 o 
   6   3   4      117.47      113.31     21.78 o 
   7   3   4       54.04        5.48     22.19 o 
  -8   4   4        4.20        3.18     51.55 o 
  -7   4   4        4.05       -6.30     44.53 o 
  -6   4   4      126.17      143.59     46.94 o 
  -5   4   4      108.45      132.57     37.20 o 
  -4   4   4      159.30      161.10     18.03 o 
  -3   4   4      128.98      138.29     13.22 o 
  -2   4   4      424.10      397.93     41.15 o 
  -1   4   4     3987.44     4182.52     70.93 o 
   0   4   4     7432.40     8082.82    146.31 o 
   1   4   4     2200.78     2181.43     42.27 o 
   2   4   4      678.43      565.30     26.96 o 
   3   4   4       96.42       87.62     22.93 o 
   4   4   4      884.15      786.80     31.26 o 
   5   4   4      119.45       95.96     13.09 o 
   6   4   4      164.52      142.16     24.14 o 
   7   4   4        0.00       -3.95     22.50 o 
  -8   5   4        6.16       -2.87     57.55 o 
  -7   5   4       47.08      109.41     49.30 o 
  -6   5   4        9.86       -0.56     39.72 o 
  -5   5   4      493.93      494.88     51.45 o 
  -4   5   4        0.33       -6.15     29.36 o 
  -3   5   4     4486.42     4731.71    147.95 o 
  -2   5   4      581.64      664.16     38.72 o 
  -1   5   4      142.73      156.59     33.28 o 
   0   5   4     1022.29     1241.53     41.25 o 
   1   5   4      369.80      337.35     15.69 o 
   2   5   4       46.77       28.57      9.32 o 
   3   5   4      581.46      576.53     21.55 o 
   4   5   4       20.57       10.06     10.09 o 
   5   5   4      259.45      192.26     69.75 o 
   6   5   4      127.01       92.86     23.68 o 
   7   5   4       31.92       34.69     25.37 o 
  -8   6   4        0.17       11.58     57.50 o 
  -7   6   4       27.97        8.61     44.89 o 
  -6   6   4       94.63       56.37     43.97 o 
  -5   6   4        0.09       -5.33     33.16 o 
  -4   6   4      845.19      855.04     64.83 o 
  -3   6   4      781.81      854.58     60.62 o 
  -2   6   4        7.41       15.02     27.67 o 
  -1   6   4     3232.41     3404.21     60.28 o 
   0   6   4      619.39      570.49     19.26 o 
   1   6   4       13.40        7.78      9.13 o 
   2   6   4      296.85      312.26     17.50 o 
   3   6   4       41.63       36.08     11.71 o 
   4   6   4       13.22        8.30     12.46 o 
   5   6   4       80.83       61.80     14.59 o 
   6   6   4      147.23      141.59     24.91 o 
   7   6   4        9.83        1.02     23.21 o 
  -8   7   4       83.18       90.91     55.86 o 
  -7   7   4        3.21        3.59     49.45 o 
  -6   7   4      104.78       84.97     47.56 o 
  -5   7   4      223.03      178.44     43.10 o 
  -4   7   4      234.15      228.81     43.71 o 
  -3   7   4      260.89      237.68     39.61 o 
  -2   7   4     1000.08     1067.20     63.55 o 
  -1   7   4       98.55       68.77     27.16 o 
   0   7   4     1822.09     1877.20     39.64 o 
   1   7   4      348.23      374.05     18.42 o 
   2   7   4      470.99      486.08     36.51 o 
   3   7   4      466.18      495.38     22.64 o 
   4   7   4        9.18        4.06     13.61 o 
   5   7   4        8.18        8.10     14.81 o 
   6   7   4        0.81       -3.28     23.32 o 
  -7   8   4        0.80        6.25     51.35 o 
  -6   8   4       46.51       30.39     47.61 o 
  -5   8   4      455.72      455.22     57.04 o 
  -4   8   4       18.23        2.41     33.72 o 
  -3   8   4      159.48      158.15     38.54 o 
  -2   8   4       16.24        8.05     27.78 o 
  -1   8   4      195.65      242.65     35.26 o 
   0   8   4     1340.75     1292.43     62.06 o 
   1   8   4      378.81      363.26     19.53 o 
   2   8   4       89.14      117.01     15.32 o 
   3   8   4      431.65      432.75     23.37 o 
   4   8   4      113.90       71.76     17.88 o 
   5   8   4      221.44      217.87     21.76 o 
   6   8   4      136.59      161.53     31.72 o 
  -7   9   4        7.93       18.35     55.55 o 
  -6   9   4       38.72       27.01     46.02 o 
  -5   9   4        0.50        7.23     42.18 o 
  -4   9   4        1.55        7.17     38.54 o 
  -3   9   4       13.45       13.17     34.18 o 
  -2   9   4      185.61      233.02     40.59 o 
  -1   9   4        3.97       10.71     25.42 o 
   0   9   4     1108.85     1260.86     64.26 o 
   1   9   4       11.10       23.42     23.93 o 
   2   9   4      532.67      579.90     26.84 o 
   3   9   4      509.49      563.13     39.05 o 
   4   9   4       64.28       51.16     18.87 o 
   5   9   4       45.11       50.48     21.73 o 
  -7  10   4       60.17       46.48     61.60 o 
  -6  10   4       26.86       14.81     54.17 o 
  -5  10   4       60.94       24.70     46.12 o 
  -4  10   4      213.21      189.76     52.12 o 
  -3  10   4       34.68       29.21     36.03 o 
  -2  10   4     2512.27     2856.72    113.36 o 
  -1  10   4      586.16      515.54     47.35 o 
   0  10   4      179.55      195.45     35.00 o 
   1  10   4        5.21       11.94     25.21 o 
   2  10   4      171.80      130.58     32.29 o 
   3  10   4       19.46       23.38     17.80 o 
   4  10   4      217.56      226.40     25.49 o 
   5  10   4       51.49       39.03     23.39 o 
  -6  11   4        1.19       -9.89     57.24 o 
  -5  11   4       58.98       64.98     49.71 o 
  -4  11   4       84.20       71.28     45.61 o 
  -3  11   4        7.99        6.20     42.07 o 
  -2  11   4       57.20       71.23     35.51 o 
  -1  11   4        1.08        3.43     28.39 o 
   0  11   4       44.06       16.86     28.44 o 
   1  11   4      380.97      379.89     45.87 o 
   2  11   4      264.58      389.98     45.25 o 
   3  11   4      585.68      689.47     59.45 o 
   4  11   4      373.75      453.37     54.94 o 
  -5  12   4        7.25       14.81     50.48 o 
  -4  12   4      348.97      380.81     65.65 o 
  -3  12   4      242.07      223.18     49.35 o 
  -2  12   4       17.23       21.57     36.38 o 
  -1  12   4       86.44       70.82     36.18 o 
   0  12   4      541.71      525.94     54.42 o 
   1  12   4       59.19       86.14     35.31 o 
   2  12   4      193.09      186.79     41.61 o 
   3  12   4      135.64      161.48     41.05 o 
  -4  13   4       39.07       41.92     55.35 o 
  -3  13   4      143.00      123.30     51.76 o 
  -2  13   4       92.46       64.06     44.94 o 
  -1  13   4        0.54       -5.64     35.62 o 
   0  13   4      286.25      312.04     50.48 o 
   1  13   4      332.98      270.37     47.51 o 
   2  13   4       84.41       95.78     39.97 o 
  -3  14   4       51.28       74.97     46.33 o 
  -2  14   4      371.30      303.53     58.68 o 
  -1  14   4       81.31       80.92     42.48 o 
   0  14   4       11.35       -7.33     36.38 o 
   1  14   4      584.00      695.46     66.36 o 
  -1 -17   5      277.62      258.23     44.02 o 
   0 -17   5      295.60      287.59     46.74 o 
   1 -17   5       63.10       28.75     33.57 o 
  -3 -16   5      387.31      477.56     51.04 o 
  -2 -16   5      189.58      131.04     38.95 o 
  -1 -16   5      530.01      512.51     48.38 o 
   0 -16   5      185.57      172.49     37.92 o 
   1 -16   5      264.43      303.74     42.69 o 
   2 -16   5       28.07       19.22     49.86 o 
   3 -16   5        1.58       -3.07     60.32 o 
  -4 -15   5      154.47      178.80     38.95 o 
  -3 -15   5       73.49      102.29     33.77 o 
  -2 -15   5        5.51       -4.10     27.01 o 
  -1 -15   5      255.78      203.19     37.26 o 
   0 -15   5      136.02      119.97     32.85 o 
   1 -15   5        0.01        8.37     24.62 o 
   2 -15   5        1.15        7.47     23.02 o 
   3 -15   5       12.48       19.06     55.50 o 
   4 -15   5        0.02       16.19     61.44 o 
  -5 -14   5      243.42      220.12     54.30 o 
  -4 -14   5      348.67      276.52     31.30 o 
  -3 -14   5      509.09      569.66     67.03 o 
  -2 -14   5      232.77      190.84     31.41 o 
  -1 -14   5       50.27       51.50     25.88 o 
   0 -14   5       55.10       32.70     24.03 o 
   1 -14   5        1.91       -0.22     20.82 o 
   2 -14   5      184.38      178.94     33.64 o 
   3 -14   5        8.48       17.01     50.32 o 
   4 -14   5       70.24       87.53     56.06 o 
   5 -14   5        4.39        8.30     57.75 o 
  -6 -13   5      900.48     1132.05     75.23 o 
  -5 -13   5      148.07      138.27     43.33 o 
  -4 -13   5      243.47      222.37     29.65 o 
  -3 -13   5      308.28      369.61     32.14 o 
  -2 -13   5       15.06        9.06     18.32 o 
  -1 -13   5        7.65        3.33     20.45 o 
   0 -13   5       15.28       17.40     17.29 o 
   1 -13   5       50.03       39.26     20.00 o 
   2 -13   5      257.09      218.26     31.44 o 
   3 -13   5      229.80      242.29     56.27 o 
   4 -13   5        0.82       -5.48     47.25 o 
   5 -13   5        0.02       12.30     57.96 o 
   6 -13   5       12.41       28.90     60.42 o 
  -6 -12   5       51.34       46.98     29.74 o 
  -5 -12   5      163.77      212.72     28.16 o 
  -4 -12   5        0.47        6.17     19.69 o 
  -3 -12   5        9.72        7.90     18.33 o 
  -2 -12   5        2.43       -1.71     15.78 o 
  -1 -12   5        2.52        6.44     14.98 o 
   0 -12   5       90.61       82.99     64.67 o 
   1 -12   5        0.40        3.00     16.56 o 
   2 -12   5      850.62      834.08     36.88 o 
   3 -12   5      166.55      189.87     46.69 o 
   4 -12   5      507.26      527.07     64.88 o 
   5 -12   5       52.98       68.57     50.07 o 
   6 -12   5        0.13       25.78     56.01 o 
  -6 -11   5      115.53       92.29     26.58 o 
  -5 -11   5        0.41       -1.49     19.12 o 
  -4 -11   5      213.87      264.06     44.74 o 
  -3 -11   5       11.96        5.89     16.21 o 
  -2 -11   5       59.32       41.59     16.51 o 
  -1 -11   5      370.12      345.73     21.83 o 
   0 -11   5      294.32      263.29     42.73 o 
   1 -11   5      490.47      465.27     20.95 o 
   2 -11   5      755.09      799.89     33.73 o 
   3 -11   5      834.09      851.92     65.85 o 
   4 -11   5      243.70      234.35     48.84 o 
   5 -11   5      718.73      776.74     73.90 o 
   6 -11   5      377.46      424.52     68.00 o 
   7 -11   5       39.76       30.90     57.60 o 
  -7 -10   5        0.48       15.43    282.57 o 
  -6 -10   5        0.64       18.45     25.11 o 
  -5 -10   5        5.63        3.06     18.14 o 
  -4 -10   5        2.81        8.19     15.73 o 
  -3 -10   5       26.48       12.33     14.48 o 
  -2 -10   5       10.60        7.30     13.42 o 
  -1 -10   5       39.50       38.29     11.49 o 
   0 -10   5        0.00        3.24     10.92 o 
   1 -10   5     1476.29     1579.04     34.08 o 
   2 -10   5      270.22      290.71     14.97 o 
   3 -10   5     1973.74     1871.82     89.68 o 
   4 -10   5        2.30        6.05     36.59 o 
   5 -10   5        8.71       13.38     44.53 o 
   6 -10   5      147.44      148.36     58.22 o 
   7 -10   5       51.61       69.34     62.01 o 
  -7  -9   5        6.99        1.84    109.51 o 
  -6  -9   5       63.25       69.27     21.12 o 
  -5  -9   5        0.03       -2.39     16.19 o 
  -4  -9   5        1.50        2.52     13.85 o 
  -3  -9   5      875.08      940.41     35.80 o 
  -2  -9   5        4.57       10.53      9.36 o 
  -1  -9   5     2502.44     2641.70     47.92 o 
   0  -9   5     1807.75     1703.56     58.93 o 
   1  -9   5     1449.65     1567.53     32.33 o 
   2  -9   5      915.79      919.38     25.80 o 
   3  -9   5     2332.64     2186.88     49.21 o 
   4  -9   5      576.93      519.84     53.19 o 
   5  -9   5      208.69      225.53     48.17 o 
   6  -9   5        8.52       13.43     44.69 o 
   7  -9   5       10.57       13.12     50.27 o 
  -8  -8   5       42.06       77.89    139.65 o 
  -7  -8   5       10.68        5.84     59.24 o 
  -6  -8   5        0.51       -0.31     35.15 o 
  -5  -8   5        0.01        1.78     14.73 o 
  -4  -8   5      440.38      450.05     25.20 o 
  -3  -8   5      474.59      499.66     34.82 o 
  -2  -8   5     1974.37     2237.35     53.34 o 
  -1  -8   5     1410.80     1402.47     29.56 o 
   0  -8   5      300.02      282.81     17.09 o 
   1  -8   5      644.48      655.06     19.22 o 
   2  -8   5      376.75      400.45     22.57 o 
   3  -8   5     1686.28     1720.32     40.73 o 
   4  -8   5      157.51      142.42     33.41 o 
   5  -8   5      143.65      121.61     40.89 o 
   6  -8   5       28.98       25.98     41.05 o 
   7  -8   5        0.06       16.91     51.45 o 
  -8  -7   5        2.55       11.22     38.79 o 
  -7  -7   5       51.69       17.73     41.97 o 
  -6  -7   5        0.06       -0.10     32.90 o 
  -5  -7   5        9.86        8.46     25.47 o 
  -4  -7   5        6.18        6.71     12.08 o 
  -3  -7   5      587.04      617.69     34.57 o 
  -2  -7   5     1261.26     1264.51     33.94 o 
  -1  -7   5       11.62        8.02      7.01 o 
   0  -7   5     2430.60     2669.49     43.57 o 
   1  -7   5      297.83      296.24     15.17 o 
   2  -7   5      401.30      269.41     40.51 o 
   3  -7   5        0.56        7.15     10.08 o 
   4  -7   5       50.83       49.02     12.29 o 
   5  -7   5        4.04        0.04     13.04 o 
   6  -7   5      118.53       25.53     45.38 o 
   7  -7   5        0.27       -5.89     42.33 o 
   8  -7   5        4.30       10.45     56.83 o 
  -8  -6   5       12.64        1.23     24.14 o 
  -7  -6   5       36.55       24.03     29.77 o 
  -6  -6   5      210.45      206.21     34.90 o 
  -5  -6   5      530.94      576.62     44.79 o 
  -3  -6   5     1632.64     1554.58     38.22 o 
  -2  -6   5      476.88      451.99     19.29 o 
  -1  -6   5     4754.60     4989.11     71.59 o 
   0  -6   5     8991.72     9354.50    139.58 o 
   1  -6   5      376.51      386.78     12.41 o 
   2  -6   5      217.62      237.39     10.18 o 
   3  -6   5      771.49      768.13     27.90 o 
   4  -6   5       58.78       47.87     11.92 o 
   5  -6   5        3.34       -1.22     12.85 o 
   6  -6   5       28.65       22.09     16.15 o 
   7  -6   5      155.09      169.24     21.87 o 
   8  -6   5       28.87       12.71     54.27 o 
  -8  -5   5       18.25        8.76     15.07 o 
  -7  -5   5        4.85       12.30     23.52 o 
  -6  -5   5      238.96      279.04     37.10 o 
  -5  -5   5      239.17      282.78     35.67 o 
  -3  -5   5      238.84      201.45     22.80 o 
  -2  -5   5      214.26      248.57     13.77 o 
  -1  -5   5      772.82      760.00     19.37 o 
   0  -5   5     6366.78     6485.72     86.07 o 
   1  -5   5     2714.21     2753.11     40.70 o 
   2  -5   5      730.93      739.65     18.70 o 
   3  -5   5      909.45      806.94     51.37 o 
   4  -5   5      489.03      539.83     23.07 o 
   5  -5   5      202.80      226.25     27.98 o 
   6  -5   5       23.74       19.55     14.91 o 
   7  -5   5        4.96       -0.76     17.35 o 
   8  -5   5       35.34       35.67     23.52 o 
  -9  -4   5        2.14        0.67      9.22 o 
  -8  -4   5       63.37       35.00     14.25 o 
  -7  -4   5        0.65        0.46     16.96 o 
  -6  -4   5     1269.22     1164.21     58.42 o 
  -5  -4   5     1068.52     1138.84     55.76 o 
  -3  -4   5       86.87       91.73     18.04 o 
  -2  -4   5      279.50      217.90     21.37 o 
  -1  -4   5       76.81       73.38     15.78 o 
   0  -4   5       11.86       13.42      6.93 o 
   1  -4   5        5.19       -0.34      6.86 o 
   2  -4   5       30.88       34.90     16.19 o 
   3  -4   5     2046.66     2160.39     45.57 o 
   4  -4   5      108.45      138.52     24.78 o 
   5  -4   5      388.01      368.54     25.37 o 
   6  -4   5       63.49       67.72     15.43 o 
   7  -4   5      126.30      127.09     21.04 o 
   8  -4   5      190.24      231.53     30.85 o 
  -9  -3   5       59.81       10.92      7.99 o 
  -8  -3   5        1.49        0.51      9.99 o 
  -7  -3   5      151.19      103.93     21.16 o 
  -6  -3   5      423.64      408.89     35.72 o 
  -5  -3   5      127.83      148.77     30.34 o 
  -4  -3   5      308.24      498.78     34.28 o 
  -3  -3   5      224.41      195.61     20.75 o 
  -2  -3   5    12652.52    12631.92    262.18 o 
  -1  -3   5      878.67      905.67     36.69 o 
   0  -3   5      346.73      340.17     14.34 o 
   1  -3   5     4043.62     3886.14     65.87 o 
   2  -3   5      123.56      103.36      9.92 o 
   3  -3   5     2137.71     2106.27     43.91 o 
   4  -3   5        6.43       17.61     10.52 o 
   5  -3   5       32.34       24.22     13.42 o 
   6  -3   5       38.59       27.77     14.99 o 
   7  -3   5      171.68      173.57     25.26 o 
   8  -3   5        1.97       -5.59     23.88 o 
  -9  -2   5        3.70       -0.87      6.76 o 
  -8  -2   5        2.72        1.49      8.76 o 
  -7  -2   5       58.43       27.52     15.43 o 
  -6  -2   5      123.77      118.58     26.39 o 
  -5  -2   5      182.32      209.55     30.65 o 
  -4  -2   5      116.24      116.59     21.01 o 
  -3  -2   5      603.91      557.10     31.88 o 
  -2  -2   5     2217.03     2180.11     62.37 o 
  -1  -2   5     5600.42     5157.52    115.25 o 
   0  -2   5     1009.69     1129.21     34.64 o 
   1  -2   5      577.98      657.07     15.23 o 
   2  -2   5     1617.29     1720.08     46.94 o 
   3  -2   5       19.34       22.04      8.47 o 
   4  -2   5       23.22       14.56      9.66 o 
   5  -2   5      775.09      894.90     30.47 o 
   6  -2   5      576.16      558.67     29.18 o 
   7  -2   5       36.67       50.53     21.01 o 
   8  -2   5       20.29        8.15     21.68 o 
  -9  -1   5       15.65        1.69      6.61 o 
  -8  -1   5       22.32        9.58     10.20 o 
  -7  -1   5      703.07      532.40     31.98 o 
  -6  -1   5      126.69      129.50     30.03 o 
  -5  -1   5      151.31      168.24     31.26 o 
  -4  -1   5      102.74       83.38     20.81 o 
  -3  -1   5       89.35       74.61     17.63 o 
  -2  -1   5       26.12       31.41     13.53 o 
  -1  -1   5     3372.07     3358.37     78.61 o 
   0  -1   5      389.35      413.00     15.34 o 
   1  -1   5        0.27        1.12      4.77 o 
   2  -1   5     1827.26     1694.73     42.78 o 
   3  -1   5     1680.30     1561.81     26.08 o 
   4  -1   5      120.96      133.07     12.71 o 
   5  -1   5     1138.23     1181.57     33.89 o 
   6  -1   5      460.24      433.08     29.42 o 
   7  -1   5       80.56       95.57     23.11 o 
   8  -1   5        4.42        1.49     21.98 o 
  -8   0   5        2.89        1.28     10.04 o 
  -7   0   5     1060.05      707.66     36.54 o 
  -6   0   5       98.73      120.89     30.95 o 
  -5   0   5     1571.37     1972.11     71.74 o 
  -4   0   5     2083.11     2464.17     71.23 o 
  -3   0   5      830.86     1003.96     40.48 o 
  -2   0   5     2092.75     2055.18     56.78 o 
  -1   0   5       20.40       16.69      8.15 o 
   0   0   5       10.93        7.23      7.27 o 
   1   0   5      280.30      326.65     13.44 o 
   2   0   5     1019.76      912.72     20.85 o 
   3   0   5        2.91        4.70      5.19 o 
   4   0   5      606.52      566.56     22.75 o 
   5   0   5     1263.75     1319.49     47.25 o 
   6   0   5      401.95      356.93     28.34 o 
   7   0   5       13.65        5.64     18.29 o 
   8   0   5       14.77       18.29     25.78 o 
  -7   1   5       19.29       18.04     19.42 o 
  -6   1   5      380.31      209.44     36.49 o 
  -5   1   5      376.12      384.70     35.82 o 
  -4   1   5     1322.03     1746.47     57.40 o 
  -3   1   5     1190.11     1130.44     43.15 o 
  -2   1   5      128.10      129.93     12.97 o 
  -1   1   5      570.89      636.05     20.48 o 
   0   1   5     1813.17     2081.58     41.79 o 
   1   1   5      293.98      326.90     14.32 o 
   2   1   5     1187.33     1193.19     27.19 o 
   3   1   5      573.36      519.91     14.14 o 
   4   1   5       58.22       53.53     10.25 o 
   5   1   5      981.98      880.20     37.67 o 
   6   1   5       40.04       22.96     18.65 o 
   7   1   5      177.92      171.11     25.47 o 
   8   1   5       22.72       25.57     26.55 o 
  -9   2   5       84.72       39.51     37.56 o 
  -8   2   5      315.94      277.29     57.24 o 
  -7   2   5      155.95      138.88     54.17 o 
  -6   2   5      107.48       69.96     26.96 o 
  -5   2   5      262.05      334.96     26.02 o 
  -4   2   5      312.74      300.85     22.09 o 
  -3   2   5      527.41      635.63     41.84 o 
  -2   2   5     1549.21     1805.97     51.48 o 
  -1   2   5     1527.22     1705.55    105.16 o 
   0   2   5     2054.27     2101.12     78.28 o 
   1   2   5      157.33      124.50     78.38 o 
   2   2   5      953.24      958.54     24.08 o 
   3   2   5     1957.49     1810.27     43.94 o 
   4   2   5      143.45      133.83     12.07 o 
   5   2   5      261.85      263.10     24.24 o 
   6   2   5      590.20      578.01     34.95 o 
   7   2   5      195.17      189.82     28.90 o 
  -9   3   5        1.71        8.20     51.60 o 
  -8   3   5       27.75       45.61     55.40 o 
  -7   3   5       24.40       -2.61     56.93 o 
  -6   3   5      458.29      588.36     68.05 o 
  -5   3   5     1420.10     1593.08     47.34 o 
  -4   3   5      377.96      592.72     29.10 o 
  -3   3   5     1865.25     2090.35     67.64 o 
  -2   3   5      103.08      102.34     11.28 o 
  -1   3   5      216.75      220.07     12.76 o 
   0   3   5      684.05      838.97     23.66 o 
   1   3   5      332.01      285.14     20.09 o 
   3   3   5     1365.08     1264.07     30.54 o 
   4   3   5       85.30       77.78     13.17 o 
   5   3   5       30.25       41.71     17.78 o 
   6   3   5      107.12       98.75     22.14 o 
   7   3   5       38.05       15.37     24.19 o 
  -8   4   5       60.06       60.88     60.98 o 
  -7   4   5        3.51       -3.48     50.27 o 
  -6   4   5        0.42       -0.26     40.18 o 
  -5   4   5       31.72       14.45     36.23 o 
  -4   4   5      180.63      143.54     35.31 o 
  -3   4   5     1810.77     2017.04     43.37 o 
  -2   4   5     1222.16     1426.50     68.70 o 
  -1   4   5     1109.09     1259.42     44.97 o 
   0   4   5      765.55      857.83     24.44 o 
   1   4   5      166.00      138.17     12.08 o 
   2   4   5       54.15       51.68     10.20 o 
   3   4   5      268.80      256.28     19.52 o 
   4   4   5       44.56       37.09     10.97 o 
   5   4   5      116.47       72.10     18.65 o 
   6   4   5       80.52       62.67     21.01 o 
   7   4   5        2.27        3.89     24.14 o 
  -8   5   5      240.76      372.76     79.79 o 
  -7   5   5       37.39       39.20     55.45 o 
  -6   5   5        9.44       12.25     39.66 o 
  -5   5   5       63.47       43.00     35.00 o 
  -4   5   5      145.22      124.68     35.92 o 
  -3   5   5      188.54      227.48     38.38 o 
  -2   5   5      687.74      645.27     20.29 o 
  -1   5   5      194.40      178.30     17.78 o 
   0   5   5     1658.93     1722.67     38.23 o 
   1   5   5     1349.11     1509.10     66.06 o 
   2   5   5      719.73      725.77     24.17 o 
   3   5   5      747.95      736.88     54.99 o 
   4   5   5      284.71      287.39     25.37 o 
   5   5   5        7.13       -2.92     18.86 o 
   6   5   5       85.49       66.62     24.60 o 
   7   5   5        4.03        3.74     23.98 o 
  -8   6   5      118.05      124.84     62.67 o 
  -7   6   5      309.63      186.38     57.24 o 
  -6   6   5       20.35        2.77     40.95 o 
  -5   6   5       52.65       23.27     37.51 o 
  -4   6   5       16.52        5.12     31.52 o 
  -3   6   5      288.06      205.39     40.33 o 
  -2   6   5      354.16      312.81     42.23 o 
  -1   6   5      733.92      836.90     85.97 o 
   0   6   5     1077.59     1193.22     36.49 o 
   1   6   5      201.75      205.72     14.75 o 
   2   6   5        1.02       -2.55     10.55 o 
   3   6   5       13.12       14.86     12.29 o 
   4   6   5       20.08       13.28     13.56 o 
   5   6   5       11.58        4.05     20.81 o 
   6   6   5        5.46        0.51     21.11 o 
  -8   7   5        2.27        8.20     57.75 o 
  -7   7   5        4.97       -0.67     54.06 o 
  -6   7   5      128.37       79.53     46.79 o 
  -5   7   5        6.91       30.54     42.89 o 
  -4   7   5      334.33      346.94     49.76 o 
  -3   7   5       14.02        3.74     32.29 o 
  -2   7   5      624.53      624.23     54.47 o 
  -1   7   5        1.00       -1.49     26.85 o 
   0   7   5        0.51        1.15     10.31 o 
   1   7   5       69.62       54.57     12.88 o 
   2   7   5     1168.79     1194.63     34.22 o 
   3   7   5       28.41       39.13     14.62 o 
   4   7   5      215.65      171.72     19.48 o 
   5   7   5       13.05       15.94     23.16 o 
   6   7   5       66.60       45.30     24.80 o 
  -7   8   5        1.73       13.89     56.78 o 
  -6   8   5       16.87       -5.74     45.56 o 
  -5   8   5      278.96      267.56     52.58 o 
  -4   8   5      341.12      358.47     53.91 o 
  -3   8   5       82.65       84.76     39.97 o 
  -2   8   5       37.35       45.76     33.67 o 
  -1   8   5        1.63        2.66     28.75 o 
   0   8   5       37.92       22.14     25.11 o 
   1   8   5        0.05        5.17     13.20 o 
   2   8   5      231.09      246.28     20.51 o 
   3   8   5      764.01      806.85     31.48 o 
   4   8   5      301.47      301.11     22.75 o 
   5   8   5       81.30       97.01     26.14 o 
  -7   9   5      142.18      130.37     64.93 o 
  -6   9   5       30.22       37.36     55.14 o 
  -5   9   5       20.08       41.97     47.10 o 
  -4   9   5        5.49        8.87     40.69 o 
  -3   9   5      177.37      179.72     48.84 o 
  -2   9   5       61.27       62.98     37.87 o 
  -1   9   5      593.51      632.02     52.53 o 
   0   9   5      586.70      512.10     46.12 o 
   1   9   5      677.78      746.20     52.22 o 
   2   9   5      377.22      366.87     42.84 o 
   3   9   5        2.81        5.15     17.69 o 
   4   9   5       12.66       -1.83     19.11 o 
   5   9   5       46.84       40.75     22.00 o 
  -6  10   5        0.07        2.97     52.58 o 
  -5  10   5        5.89       -5.79     52.37 o 
  -4  10   5      183.79      216.41     52.12 o 
  -3  10   5      257.36      213.70     47.45 o 
  -2  10   5       43.83       35.05     36.38 o 
  -1  10   5        4.57        7.53     31.67 o 
   0  10   5     1368.97     1620.97     79.74 o 
   1  10   5      466.08      439.74     45.25 o 
   2  10   5        1.88       -3.84     31.47 o 
   3  10   5      727.20      824.65     62.16 o 
   4  10   5      163.98      141.40     27.01 o 
  -6  11   5        3.21       12.20     56.73 o 
  -5  11   5        3.09       11.33     51.04 o 
  -4  11   5      345.59      302.92     59.14 o 
  -3  11   5      220.40      276.42     54.01 o 
  -2  11   5      464.85      486.27     56.01 o 
  -1  11   5        0.99        7.64     36.54 o 
   0  11   5      196.33      221.28     41.56 o 
   1  11   5       18.37       23.01     32.44 o 
   2  11   5        2.20       11.68     33.62 o 
   3  11   5       71.17       75.54     41.77 o 
  -5  12   5        5.29        9.02     54.32 o 
  -4  12   5      152.88      237.01     65.49 o 
  -3  12   5      387.27      479.61     64.01 o 
  -2  12   5       42.07       52.07     45.20 o 
  -1  12   5      130.30      131.50     43.30 o 
   0  12   5       13.48        5.38     33.21 o 
   1  12   5        0.01       -5.38     35.62 o 
   2  12   5      178.49      136.37     46.02 o 
   3  12   5      123.77      110.18     45.25 o 
  -4  13   5      208.07       16.14     50.99 o 
  -3  13   5       56.09       74.20     48.74 o 
  -2  13   5       16.11        4.20     42.84 o 
  -1  13   5        0.46       -2.25     44.53 o 
   0  13   5       60.22       35.92     43.05 o 
   1  13   5       58.03       35.00     41.87 o 
  -2 -17   6      582.66      580.57     58.11 o 
  -1 -17   6       85.01       83.84     36.64 o 
   0 -17   6      576.59      681.16     58.32 o 
   1 -17   6      158.46      159.63     42.33 o 
   2 -17   6      145.29      173.88     71.28 o 
  -3 -16   6      272.24      343.04     44.28 o 
  -2 -16   6        7.34        6.76     31.21 o 
  -1 -16   6      150.07       85.02     33.05 o 
   0 -16   6       73.30       78.41     35.41 o 
   1 -16   6       83.59       69.49     31.31 o 
   2 -16   6       26.11       38.84     59.91 o 
   3 -16   6      223.21      197.81     66.93 o 
  -4 -15   6      138.30      134.51     30.86 o 
  -3 -15   6      157.29      183.05     36.74 o 
  -2 -15   6     1197.83     1262.19     66.72 o 
  -1 -15   6     1186.46     1172.56     65.34 o 
   0 -15   6      746.99      784.17     55.50 o 
   1 -15   6      839.65      981.62     45.43 o 
   2 -15   6      434.38      422.17     69.03 o 
   3 -15   6       14.16       20.24     50.02 o 
   4 -15   6       29.50       29.52     56.32 o 
  -5 -14   6      196.73      168.42     30.58 o 
  -4 -14   6      430.25      409.30     60.73 o 
  -3 -14   6       26.46       24.02     25.13 o 
  -2 -14   6       82.88       73.13     27.57 o 
  -1 -14   6      506.66      528.76     41.82 o 
   0 -14   6      612.74      617.57     44.74 o 
   1 -14   6       26.31        8.87     20.88 o 
   2 -14   6       11.71       -2.05     43.92 o 
   3 -14   6       30.00       16.50     45.30 o 
   4 -14   6      117.91      108.54     56.17 o 
   5 -14   6      105.64      108.90     68.05 o 
  -6 -13   6       37.36       36.53     27.53 o 
  -5 -13   6       89.09       57.52     24.79 o 
  -4 -13   6      437.18      491.64     35.99 o 
  -3 -13   6      990.49      986.03     51.91 o 
  -2 -13   6       65.14       30.56     19.10 o 
  -1 -13   6       35.78       41.58     18.90 o 
   0 -13   6       15.30       10.40     18.43 o 
   1 -13   6        7.77        3.22     19.03 o 
   2 -13   6        5.79        8.71     40.59 o 
   3 -13   6      109.78      134.47     47.51 o 
   4 -13   6       10.89       13.63     48.48 o 
   5 -13   6      115.75      113.15     62.98 o 
   6 -13   6       38.88       13.79     63.29 o 
  -6 -12   6      141.61      198.81     33.22 o 
  -5 -12   6      260.82      279.49     29.34 o 
  -4 -12   6     1211.71     1422.70     51.24 o 
  -3 -12   6      192.77      175.59     24.51 o 
  -2 -12   6      100.64       89.09     20.47 o 
  -1 -12   6       91.67       52.36     23.81 o 
   0 -12   6      207.95      217.62     19.22 o 
   1 -12   6        8.83       11.86     16.95 o 
   2 -12   6      501.27      447.43     50.68 o 
   3 -12   6      384.26      375.63     56.73 o 
   4 -12   6        0.24       18.60     47.86 o 
   5 -12   6       78.49       56.88     51.71 o 
   6 -12   6      178.07      184.08     59.50 o 
  -7 -11   6       38.44       23.78     94.96 o 
  -6 -11   6      260.14      271.91     34.46 o 
  -5 -11   6      145.02      138.74     23.64 o 
  -4 -11   6      538.36      588.47     33.08 o 
  -3 -11   6     1188.09     1269.60     44.29 o 
  -2 -11   6      202.01      225.63     35.31 o 
  -1 -11   6      273.47      283.54     18.29 o 
   0 -11   6       44.95       58.90     13.37 o 
   1 -11   6      296.50      338.64     18.37 o 
   2 -11   6      378.52      361.54     45.15 o 
   3 -11   6       50.97       40.13     36.38 o 
   4 -11   6      439.25      457.63     58.47 o 
   5 -11   6      292.08      219.54     57.45 o 
   6 -11   6      349.99      278.42     62.26 o 
  -7 -10   6        6.50       24.75     78.36 o 
  -6 -10   6     1743.13     2039.75     96.70 o 
  -5 -10   6      719.14      750.40     53.78 o 
  -4 -10   6     6395.88     6783.84    126.84 o 
  -3 -10   6      527.29      508.90     29.41 o 
  -2 -10   6       24.46       15.94     11.00 o 
  -1 -10   6      118.48      119.90     13.73 o 
   0 -10   6      506.62      575.04     25.66 o 
   1 -10   6      503.42      524.76     39.61 o 
   2 -10   6      643.95      633.76     38.02 o 
   3 -10   6     2113.83     2089.72     93.93 o 
   4 -10   6      860.23     1008.83     72.82 o 
   5 -10   6      159.10      162.86     48.99 o 
   6 -10   6      126.99       67.75     49.45 o 
   7 -10   6       75.58       89.68     61.60 o 
  -8  -9   6       51.51       33.00    116.23 o 
  -7  -9   6      230.66       12.45     58.42 o 
  -6  -9   6      233.55      213.95     44.43 o 
  -5  -9   6       64.68       84.64     18.58 o 
  -4  -9   6      243.07      278.62     21.98 o 
  -3  -9   6      188.70      174.72     18.63 o 
  -2  -9   6     1203.56     1245.04     43.09 o 
  -1  -9   6       18.98        7.40      9.12 o 
   0  -9   6      694.73      744.29     22.72 o 
   1  -9   6        6.47        7.54      9.44 o 
   2  -9   6      441.43      481.25     22.02 o 
   3  -9   6      173.83      180.28     18.35 o 
   4  -9   6       25.59        6.39     12.93 o 
   5  -9   6        8.28        2.05     37.72 o 
   6  -9   6       61.29       86.61     51.35 o 
   7  -9   6       58.02       38.18     51.35 o 
  -8  -8   6       25.03       20.40     53.76 o 
  -7  -8   6        8.48       -5.48     39.15 o 
  -6  -8   6      366.98      375.38     50.02 o 
  -5  -8   6      473.09      427.34     45.76 o 
  -4  -8   6        0.22        2.95     12.96 o 
  -3  -8   6        0.45       -0.92     11.12 o 
  -2  -8   6        2.26        2.94     10.37 o 
  -1  -8   6       48.93       45.86      9.02 o 
   0  -8   6      604.34      578.10     25.80 o 
   1  -8   6      966.45      962.11     57.43 o 
   2  -8   6     2843.44     2982.81    114.97 o 
   3  -8   6      272.16      141.29     75.13 o 
   4  -8   6      190.32      119.42     32.44 o 
   5  -8   6      519.35      499.50     53.71 o 
   6  -8   6        1.70       19.32     43.46 o 
   7  -8   6        1.01        3.28     45.05 o 
  -8  -7   6      127.73       79.38     37.10 o 
  -7  -7   6      937.60      911.93     64.72 o 
  -6  -7   6       95.33       89.68     33.62 o 
  -5  -7   6        0.13        3.28     26.29 o 
  -4  -7   6      170.50      175.06     31.57 o 
  -3  -7   6      535.02      440.72     21.75 o 
  -2  -7   6     1363.98     1468.61     37.47 o 
  -1  -7   6     4414.87     4832.85     93.62 o 
   0  -7   6        2.78        5.52      7.01 o 
   1  -7   6      374.54      329.68     28.07 o 
   2  -7   6     4330.05     4344.34     79.85 o 
   3  -7   6      329.89      289.39     30.85 o 
   4  -7   6       72.25       79.89     19.27 o 
   5  -7   6      186.47      198.90     19.49 o 
   6  -7   6      771.86      951.70     36.97 o 
   7  -7   6       50.13       51.19     54.42 o 
  -8  -6   6        1.17        5.89     24.85 o 
  -7  -6   6      148.18      157.07     34.03 o 
  -6  -6   6       50.68       63.49     32.08 o 
  -5  -6   6      108.54       86.20     30.95 o 
  -4  -6   6       14.64       18.60     23.32 o 
  -3  -6   6      226.19      284.57     28.70 o 
  -2  -6   6      272.30      259.09     15.60 o 
  -1  -6   6     1322.67     1369.25     26.85 o 
   0  -6   6     2091.23     2385.09     39.02 o 
   1  -6   6       39.42       39.90      6.54 o 
   2  -6   6       71.34       64.92      6.44 o 
   3  -6   6      899.38      975.85     30.02 o 
   4  -6   6      594.23      661.00     27.15 o 
   5  -6   6      155.52      178.54     25.57 o 
   6  -6   6      287.43      359.57     25.51 o 
   7  -6   6      144.36      176.60     23.46 o 
  -8  -5   6       18.39       10.86     18.24 o 
  -7  -5   6       10.71        2.66     25.42 o 
  -6  -5   6        0.01       -5.28     27.62 o 
  -5  -5   6        9.56       34.54     26.24 o 
  -4  -5   6      104.20      135.19     24.85 o 
  -3  -5   6     9314.39     9916.08    219.28 o 
  -2  -5   6     2927.47     3077.43     87.63 o 
  -1  -5   6     2323.39     2652.98     75.61 o 
   0  -5   6      533.90      502.70     19.82 o 
   1  -5   6     1427.53     1435.29     33.70 o 
   2  -5   6       32.42       27.70      9.29 o 
   3  -5   6     2436.01     2519.62     52.16 o 
   4  -5   6       53.66       44.67     12.84 o 
   5  -5   6       73.75       76.18     15.61 o 
   6  -5   6      105.49       91.65     18.95 o 
   7  -5   6       23.12       27.45     19.78 o 
   8  -5   6        0.17       -0.15     25.37 o 
  -9  -4   6       73.96       25.21     12.20 o 
  -8  -4   6       79.34       44.02     18.81 o 
  -7  -4   6        0.75        1.43     26.08 o 
  -6  -4   6      128.08      117.92     35.31 o 
  -5  -4   6      940.14     1206.95     61.70 o 
  -4  -4   6      330.23      412.94     34.08 o 
  -3  -4   6      525.92      465.88     32.49 o 
  -2  -4   6       37.22       12.86     16.25 o 
  -1  -4   6     3025.55     3124.12     83.07 o 
   0  -4   6     2523.33     2602.48     50.30 o 
   1  -4   6     1615.33     1598.26     35.41 o 
   2  -4   6      267.16      213.21     13.83 o 
   3  -4   6        7.88        1.73      9.86 o 
   4  -4   6     1630.13     1614.46     40.67 o 
   5  -4   6        2.82        9.06     13.79 o 
   6  -4   6      424.60      494.80     27.04 o 
   7  -4   6       67.22       67.44     21.06 o 
   8  -4   6       23.21       24.24     26.19 o 
  -9  -3   6       34.44        4.92     10.25 o 
  -8  -3   6       96.10       46.69     17.53 o 
  -7  -3   6       10.09        9.43     24.70 o 
  -6  -3   6       81.59       37.82     32.64 o 
  -5  -3   6      760.96      911.77     54.68 o 
  -4  -3   6      946.51     1097.64     48.43 o 
  -3  -3   6      318.38      338.33     27.57 o 
  -2  -3   6       16.69       12.91     15.73 o 
  -1  -3   6     9908.58     9576.11    202.99 o 
   0  -3   6     1048.65     1046.04     26.04 o 
   1  -3   6      116.23       78.94      7.69 o 
   2  -3   6      487.90      451.91     18.17 o 
   3  -3   6     1671.64     1682.41     61.34 o 
   4  -3   6        4.67        4.39     11.48 o 
   5  -3   6      213.08      212.61     17.68 o 
   6  -3   6       18.86       25.32     16.48 o 
   7  -3   6       86.31      107.72     24.96 o 
   8  -3   6      127.72      141.13     30.75 o 
  -9  -2   6        2.33        1.02      9.58 o 
  -8  -2   6       17.75        0.82     15.37 o 
  -7  -2   6       36.19       32.85     26.65 o 
  -6  -2   6        6.32       22.39     29.67 o 
  -5  -2   6       94.54       91.83     26.49 o 
  -4  -2   6       49.33       41.15     21.01 o 
  -3  -2   6      788.86     1095.18     45.30 o 
  -2  -2   6     1244.24     1324.76     47.71 o 
  -1  -2   6      918.25      900.75     35.62 o 
   0  -2   6      300.17      338.13     15.98 o 
   1  -2   6       12.37        4.65      5.79 o 
   2  -2   6      962.67      878.56     38.99 o 
   3  -2   6       95.33       98.50     12.06 o 
   4  -2   6        5.44        4.79      9.94 o 
   5  -2   6      796.77      824.45     52.48 o 
   6  -2   6        0.07        5.79     16.25 o 
   7  -2   6       28.64       21.68     20.09 o 
   8  -2   6       43.47       73.74     29.06 o 
  -9  -1   6       33.68        1.49      9.53 o 
  -8  -1   6        2.53        1.90     15.48 o 
  -7  -1   6        0.80        0.77     26.44 o 
  -6  -1   6       74.77      105.77     36.74 o 
  -5  -1   6       58.66       98.29     27.72 o 
  -4  -1   6      215.80      216.26     24.85 o 
  -3  -1   6      384.73      395.21     29.98 o 
  -2  -1   6       12.37        2.77     15.02 o 
  -1  -1   6      131.97      170.65     15.58 o 
   0  -1   6     2786.79     2820.16     52.85 o 
   1  -1   6      405.10      319.31     19.47 o 
   2  -1   6      122.71      134.76      7.51 o 
   3  -1   6      180.46      185.93     13.09 o 
   4  -1   6      421.47      396.45     19.69 o 
   5  -1   6       12.47       17.06     13.42 o 
   6  -1   6      419.67      446.82     32.49 o 
   7  -1   6        0.29       -1.33     22.09 o 
  -8   0   6        2.35        2.97     18.29 o 
  -7   0   6      225.43      213.24     35.41 o 
  -6   0   6     1202.04     1747.14     77.23 o 
  -5   0   6        5.82       -3.54     23.73 o 
  -4   0   6     1042.10     1051.11     47.25 o 
  -3   0   6        1.49        3.43     17.47 o 
  -2   0   6      111.47      101.00     13.53 o 
  -1   0   6     4000.10     3972.90     70.81 o 
   0   0   6     4051.66     4665.04    103.31 o 
   1   0   6     1725.50     1872.47     38.43 o 
   2   0   6      850.07      807.57     33.05 o 
   3   0   6      205.79      199.81     13.53 o 
   4   0   6        5.65        4.66     10.02 o 
   5   0   6      223.28      214.41     23.83 o 
   6   0   6      457.59      469.06     32.64 o 
   7   0   6       42.35       30.13     21.27 o 
  -7   1   6      106.49       51.76     32.64 o 
  -6   1   6      260.15      467.93     44.07 o 
  -5   1   6      398.27      461.98     36.08 o 
  -4   1   6     3033.39     3293.44     89.32 o 
  -3   1   6        9.55        5.19     13.77 o 
  -2   1   6      208.41      211.31     15.79 o 
  -1   1   6      263.24      255.72     27.24 o 
   0   1   6        4.73       12.20     12.27 o 
   1   1   6       44.56       56.38      9.52 o 
   2   1   6        8.06        7.90      7.35 o 
   3   1   6      324.26      375.86     26.55 o 
   4   1   6      505.93      537.18     21.45 o 
   5   1   6       72.89       67.49     17.22 o 
   6   1   6      214.26      225.43     27.57 o 
   7   1   6      307.13      272.48     32.80 o 
  -9   2   6       13.52        5.12     38.38 o 
  -8   2   6       10.15       -4.41     49.91 o 
  -7   2   6        6.33      -14.71     55.60 o 
  -6   2   6      151.50      198.22     55.24 o 
  -5   2   6       17.48       34.15     21.55 o 
  -4   2   6     1067.11     1103.79     39.20 o 
  -3   2   6      151.63      246.81     18.83 o 
  -2   2   6     1569.00     1441.58     47.35 o 
  -1   2   6      264.84      230.39     16.48 o 
   0   2   6       75.55       81.08     12.09 o 
   1   2   6     5013.83     5615.45    122.84 o 
   2   2   6        3.16       -0.48      8.28 o 
   3   2   6      135.44      134.03     30.65 o 
   4   2   6        4.61        4.77     15.22 o 
   5   2   6      973.54      977.21     42.28 o 
   6   2   6        1.73        0.36     18.50 o 
   7   2   6       17.94       13.73     22.45 o 
  -9   3   6       19.75        1.69     51.14 o 
  -8   3   6        6.24       54.94     62.67 o 
  -7   3   6      234.20      314.70     76.05 o 
  -6   3   6      284.55      244.39     61.44 o 
  -5   3   6      147.72      228.87     45.81 o 
  -4   3   6       14.54        5.61     17.88 o 
  -3   3   6     1237.67     1285.48     34.77 o 
  -2   3   6      150.04      124.20     13.32 o 
  -1   3   6       10.52        9.37      9.80 o 
   0   3   6      151.28      180.48     13.96 o 
   1   3   6      509.87      521.63     42.89 o 
   2   3   6       59.71       51.45     10.87 o 
   3   3   6      196.59      200.69     15.43 o 
   4   3   6       71.34       57.65     18.29 o 
   5   3   6      547.32      527.58     35.31 o 
   6   3   6       19.62       20.04     19.63 o 
   7   3   6      100.88       87.53     25.73 o 
  -8   4   6       13.59       19.78     72.67 o 
  -7   4   6      246.68      181.26     64.83 o 
  -6   4   6      293.23      383.68     61.44 o 
  -5   4   6      193.19      201.35     46.22 o 
  -4   4   6     1176.87     1145.71     71.85 o 
  -3   4   6       39.83       52.68     30.13 o 
  -2   4   6      419.96      480.94     20.30 o 
  -1   4   6     1915.25     2306.35     48.47 o 
   0   4   6      131.36      147.40     13.23 o 
   1   4   6        4.93        6.28     10.06 o 
   2   4   6      282.93      282.10     16.72 o 
   3   4   6      484.17      516.33     32.29 o 
   4   4   6      247.55      283.60     25.93 o 
   5   4   6      312.39      308.14     27.67 o 
   6   4   6      205.74      199.50     29.77 o 
   7   4   6       78.20      119.86     31.62 o 
  -8   5   6        0.39      -13.38     72.10 o 
  -7   5   6      125.11      216.46     64.98 o 
  -6   5   6       47.49       10.35     44.38 o 
  -5   5   6      203.97      177.47     46.02 o 
  -4   5   6       77.85       74.67     36.28 o 
  -3   5   6       85.96       71.74     33.82 o 
  -2   5   6       11.75       13.84     29.62 o 
  -1   5   6      543.54      565.61     21.77 o 
   0   5   6       30.70       44.22     14.02 o 
   1   5   6      547.79      577.56     22.90 o 
   2   5   6       58.11       56.52     12.69 o 
   3   5   6        9.57        4.75     11.93 o 
   4   5   6        9.20        4.44     12.29 o 
   5   5   6        8.78        7.17     20.70 o 
   6   5   6      153.84      116.64     26.08 o 
  -8   6   6        1.84       -2.46     71.74 o 
  -7   6   6       85.62       35.97     61.50 o 
  -6   6   6      233.79      203.86     58.88 o 
  -5   6   6      125.05       76.41     42.23 o 
  -4   6   6        5.39       11.43     37.72 o 
  -3   6   6        7.30        8.25     37.10 o 
  -2   6   6      216.02      212.83     41.61 o 
  -1   6   6      154.38      177.88     34.74 o 
   0   6   6       29.71       25.56     12.38 o 
   1   6   6      917.29     1046.79     31.61 o 
   2   6   6        7.39        2.03     12.44 o 
   3   6   6      200.62      238.58     32.36 o 
   4   6   6      231.61      161.56     65.16 o 
   5   6   6       12.77        8.56     22.09 o 
   6   6   6       33.36       22.91     24.44 o 
  -8   7   6      178.39      147.69     77.28 o 
  -7   7   6       35.81       47.30     61.44 o 
  -6   7   6      221.79      280.37     59.45 o 
  -5   7   6       94.53       89.53     46.63 o 
  -4   7   6        4.73        7.64     39.66 o 
  -3   7   6      221.92      273.65     48.17 o 
  -2   7   6     1185.04     1504.07     84.30 o 
  -1   7   6      103.28       57.81     32.54 o 
   0   7   6       62.87       42.74     27.42 o 
   1   7   6        5.76        5.67     13.49 o 
   2   7   6      501.32      547.32     34.98 o 
   3   7   6      135.48      138.36     18.73 o 
   4   7   6      113.79      101.30     19.54 o 
   5   7   6        9.47        4.20     21.52 o 
  -7   8   6        0.71       -6.46     61.44 o 
  -6   8   6        8.80        4.87     54.01 o 
  -5   8   6        0.41        2.87     46.17 o 
  -4   8   6      117.48      116.53     46.74 o 
  -3   8   6        7.61        5.53     37.61 o 
  -2   8   6       19.33       26.80     36.08 o 
  -1   8   6        7.06       10.25     32.85 o 
   0   8   6       13.64       10.97     27.62 o 
   1   8   6      170.72      163.78     32.85 o 
   2   8   6      262.02      250.80     38.54 o 
   3   8   6       99.04      126.45     22.65 o 
   4   8   6       77.58      107.58     22.18 o 
   5   8   6       68.69       97.37     30.13 o 
  -7   9   6        1.99        7.94     64.62 o 
  -6   9   6        0.19        2.46     51.96 o 
  -5   9   6       11.27       12.81     49.40 o 
  -4   9   6        2.42       -4.71     43.71 o 
  -3   9   6        6.85       -2.92     43.61 o 
  -2   9   6      315.39      394.90     55.04 o 
  -1   9   6        3.82       25.21     37.10 o 
   0   9   6       12.08        5.94     31.77 o 
   1   9   6      113.14      127.09     36.44 o 
   2   9   6      793.94      925.25     60.83 o 
   3   9   6      103.88      101.88     20.83 o 
   4   9   6      401.27      438.36     44.10 o 
  -6  10   6        0.77        5.38     62.32 o 
  -5  10   6       13.95        6.66     52.63 o 
  -4  10   6      126.93       60.37     49.81 o 
  -3  10   6        0.18       -5.23     45.71 o 
  -2  10   6      191.60      186.64     47.20 o 
   0  10   6       36.25       35.21     32.64 o 
   1  10   6        2.22       -0.26     30.85 o 
   2  10   6      105.60       65.65     38.64 o 
   3  10   6       67.78       56.42     41.36 o 
   4  10   6      109.38      124.12     46.33 o 
  -5  11   6       14.81       37.51     56.11 o 
  -4  11   6       13.03        6.00     50.17 o 
  -3  11   6       41.92       29.42     47.51 o 
  -2  11   6      884.27     1013.03     80.30 o 
  -1  11   6      580.06      497.70     57.04 o 
   0  11   6        0.78        2.56     37.82 o 
   1  11   6      157.75      233.48     44.53 o 
   2  11   6      411.42      472.69     54.73 o 
   3  11   6        9.28       -0.20     43.41 o 
  -4  12   6       49.16       63.39     56.73 o 
  -3  12   6      102.25      155.74     52.94 o 
  -2  12   6      237.46      200.63     51.60 o 
  -1  12   6      392.14      398.54     57.75 o 
   0  12   6      196.49      154.61     46.33 o 
   1  12   6       83.88      116.07     47.25 o 
   2  12   6       25.89        3.18     40.95 o 
  -2  13   6       10.83        2.92     46.22 o 
  -1  13   6        3.60        2.05     49.66 o 
   0  13   6        0.36       -5.38     39.25 o 
  -2 -17   7       23.04        9.94     38.28 o 
  -1 -17   7       51.79       18.65     32.85 o 
   0 -17   7       95.79       87.58     39.87 o 
   2 -17   7      727.85      752.91     81.74 o 
  -3 -16   7        1.62        2.97     35.62 o 
  -2 -16   7       20.72       18.60     31.93 o 
  -1 -16   7      140.08      138.11     35.51 o 
   0 -16   7      398.07      478.84     48.48 o 
   1 -16   7      734.85      773.51     75.69 o 
   2 -16   7      652.14      804.31     83.53 o 
   3 -16   7      178.89      195.50     72.00 o 
  -4 -15   7        0.12        7.18     27.26 o 
  -3 -15   7       12.33       13.75     26.22 o 
  -2 -15   7       25.98       12.25     28.24 o 
  -1 -15   7      433.47      474.18     45.40 o 
   0 -15   7      465.49      499.19     44.99 o 
   1 -15   7       20.82       -1.90     45.81 o 
   2 -15   7        0.02        4.25     51.14 o 
   3 -15   7       13.19       32.75     59.55 o 
   4 -15   7       43.07       23.52     59.34 o 
  -5 -14   7        0.38        9.61     29.00 o 
  -4 -14   7        8.57       -0.56     24.43 o 
  -3 -14   7      375.39      408.79     34.15 o 
  -2 -14   7      171.69      166.75     26.47 o 
  -1 -14   7      454.66      459.68     39.56 o 
   0 -14   7     1322.56     1362.60     49.13 o 
   1 -14   7       32.42       32.90     22.08 o 
   2 -14   7      267.16      343.50     60.37 o 
   3 -14   7        1.71        8.30     53.35 o 
   4 -14   7       12.86        2.51     50.89 o 
   5 -14   7       11.69        7.64     57.81 o 
  -6 -13   7        0.05       -4.52     25.93 o 
  -5 -13   7       27.02       24.08     23.45 o 
  -4 -13   7       97.14       89.86     27.56 o 
  -3 -13   7      410.65      372.46     32.57 o 
  -2 -13   7      225.63      184.85     24.69 o 
  -1 -13   7        4.89       -3.28     18.69 o 
   0 -13   7      203.06      229.33     30.57 o 
   1 -13   7       65.52       57.26     20.36 o 
   2 -13   7      497.45      468.18     56.73 o 
   3 -13   7       77.22       62.98     47.04 o 
   4 -13   7       78.88       36.38     52.42 o 
   5 -13   7      214.08      113.82     56.32 o 
  -6 -12   7        2.49        6.00     25.04 o 
  -5 -12   7       75.18       95.22     24.39 o 
  -4 -12   7       15.67       13.92     20.36 o 
  -3 -12   7        9.57        5.67     18.32 o 
  -2 -12   7      262.24      286.90     26.43 o 
  -1 -12   7      297.01      289.51     19.75 o 
   0 -12   7      298.22      263.36     19.26 o 
   1 -12   7      426.50      452.25     29.29 o 
   2 -12   7      391.81      463.68     52.32 o 
   3 -12   7      132.38      161.12     51.66 o 
   4 -12   7       45.11       43.51     44.17 o 
   5 -12   7       31.77       30.03     48.33 o 
   6 -12   7       57.89       33.92     54.17 o 
  -7 -11   7       32.52       60.27     68.72 o 
  -6 -11   7       28.44       34.28     42.64 o 
  -5 -11   7       23.41       17.76     19.95 o 
  -4 -11   7      581.81      585.89     34.16 o 
  -3 -11   7     1755.62     1972.31     55.70 o 
  -2 -11   7     1151.35     1093.33     48.49 o 
  -1 -11   7     1149.03     1196.35     49.20 o 
   0 -11   7       92.42       67.26     23.02 o 
   1 -11   7       27.92       21.22     12.85 o 
   2 -11   7       32.78       34.26     16.44 o 
   3 -11   7      325.99      321.57     49.50 o 
   4 -11   7     1615.99     1640.13     92.91 o 
   5 -11   7        4.21        8.66     43.82 o 
   6 -11   7       21.64       16.50     51.04 o 
  -7 -10   7        4.30       -0.36     56.32 o 
  -6 -10   7        3.90        9.43     38.33 o 
  -5 -10   7      101.21      103.27     20.63 o 
  -4 -10   7      774.30      810.30     36.38 o 
  -3 -10   7      148.78      183.43     20.09 o 
  -2 -10   7      189.44      205.15     17.13 o 
  -1 -10   7     1599.34     1804.53     83.40 o 
   0 -10   7      236.10      228.39     15.60 o 
   1 -10   7      506.17      515.36     37.20 o 
   2 -10   7      345.85      345.05     22.47 o 
   3 -10   7      407.00      421.58     24.04 o 
   4 -10   7      204.36      159.43     43.92 o 
   5 -10   7       66.18       75.69     44.94 o 
   6 -10   7       65.09       28.08     51.19 o 
   7 -10   7       24.18       30.34     58.83 o 
  -8  -9   7       19.92       -1.54     60.83 o 
  -7  -9   7        1.76       -0.26     42.12 o 
  -6  -9   7       78.84       28.65     36.85 o 
  -5  -9   7        0.16        1.28     31.06 o 
  -4  -9   7      123.51      116.26     18.22 o 
  -3  -9   7     2853.25     3061.50    160.17 o 
  -2  -9   7     1132.91     1175.61     29.02 o 
  -1  -9   7        0.09        6.64      9.23 o 
   0  -9   7      456.29      510.84     22.78 o 
   1  -9   7      384.24      424.33     16.98 o 
   2  -9   7      535.27      553.46     46.22 o 
   3  -9   7      639.05      716.27     57.34 o 
   4  -9   7        0.09        1.00     14.49 o 
   5  -9   7      113.72      146.77     45.66 o 
   6  -9   7       54.52       81.74     50.12 o 
   7  -9   7      217.52      316.91     65.80 o 
  -8  -8   7       50.07       77.13     46.38 o 
  -7  -8   7       14.88       -2.25     42.28 o 
  -6  -8   7      458.52      423.55     52.32 o 
  -5  -8   7      980.75      871.39     57.91 o 
  -4  -8   7       95.55       92.35     30.13 o 
  -3  -8   7      865.92      835.41     31.35 o 
  -2  -8   7       27.61        7.45     10.85 o 
  -1  -8   7      394.32      436.55     43.82 o 
   0  -8   7      138.57      147.93     11.79 o 
   1  -8   7       34.82       27.03      8.39 o 
   2  -8   7        3.42        2.71     11.96 o 
   3  -8   7        7.20        2.15     12.16 o 
   4  -8   7      122.33      102.73     17.18 o 
   5  -8   7      377.04      400.86     29.26 o 
   6  -8   7       44.40       45.98     20.11 o 
   7  -8   7      164.08      186.54     61.85 o 
  -8  -7   7        2.65        8.66     34.33 o 
  -7  -7   7      185.37      130.93     43.35 o 
  -6  -7   7        6.85       10.10     35.82 o 
  -5  -7   7        0.41        7.79     29.83 o 
  -4  -7   7      600.49      523.68     41.51 o 
  -3  -7   7     1008.86     1088.01     53.86 o 
  -2  -7   7     1314.20     1333.52     35.78 o 
  -1  -7   7      671.98      681.56     20.07 o 
   0  -7   7      318.14      314.29     13.94 o 
   1  -7   7      715.96      736.69     18.72 o 
   2  -7   7        0.30       -1.24     10.25 o 
   3  -7   7      430.71      483.47     33.57 o 
   4  -7   7      185.24      210.49     18.94 o 
   5  -7   7       17.08        7.11     16.16 o 
   6  -7   7        0.35        3.95     18.18 o 
   7  -7   7       47.70       61.24     36.13 o 
  -8  -6   7       48.60       46.38     27.52 o 
  -7  -6   7     1142.26     1288.94     70.92 o 
  -6  -6   7      796.54      953.64     65.49 o 
  -5  -6   7      104.75      161.43     32.08 o 
  -4  -6   7        4.24        6.35     23.93 o 
  -3  -6   7      108.08      110.59     26.85 o 
  -2  -6   7     1555.00     1618.87     63.49 o 
  -1  -6   7     2407.20     2619.82     54.96 o 
   0  -6   7     1499.75     1628.85     39.38 o 
   1  -6   7       98.06       72.38     12.31 o 
   2  -6   7      286.18      301.73     18.21 o 
   3  -6   7       22.18       20.30     11.92 o 
   4  -6   7       52.76       58.47     15.04 o 
   5  -6   7      335.00      309.66     23.15 o 
   6  -6   7      307.36      320.42     39.82 o 
   7  -6   7       85.01      107.60     23.01 o 
  -8  -5   7       16.86        8.05     25.52 o 
  -7  -5   7       99.12      139.80     39.51 o 
  -6  -5   7        0.10      -11.94     34.90 o 
  -5  -5   7      729.41      868.93     56.32 o 
  -4  -5   7      804.02      885.89     50.32 o 
  -3  -5   7      518.40      545.05     38.54 o 
  -2  -5   7       64.02       54.47     21.01 o 
  -1  -5   7     1929.94     2042.72     65.80 o 
   0  -5   7      456.68      445.50     19.42 o 
   1  -5   7        0.07       -2.21      9.01 o 
   2  -5   7      227.26      224.02     30.11 o 
   3  -5   7      669.93      631.73     24.39 o 
   4  -5   7      162.98      154.32     17.29 o 
   5  -5   7      632.83      721.75     31.10 o 
   6  -5   7       11.80        8.56     16.32 o 
   7  -5   7       74.80       92.37     21.14 o 
  -9  -4   7        5.19        2.51     14.86 o 
  -8  -4   7        2.22        4.25     23.78 o 
  -7  -4   7       11.57        5.28     31.00 o 
  -6  -4   7       40.86       39.77     37.20 o 
  -5  -4   7        4.86       -1.18     27.67 o 
  -4  -4   7       66.45       76.72     25.93 o 
  -3  -4   7      174.25      195.66     28.24 o 
  -2  -4   7     3554.32     3727.95    100.85 o 
  -1  -4   7      971.49     1026.10     44.07 o 
   0  -4   7      309.00      314.81     16.52 o 
   1  -4   7      785.32      901.42     25.96 o 
   2  -4   7     1934.49     2071.34     44.59 o 
   3  -4   7      313.73      359.59     18.86 o 
   4  -4   7        7.51        5.35     11.47 o 
   5  -4   7       54.97       34.14     15.54 o 
   6  -4   7        5.39        4.37     15.62 o 
   7  -4   7       14.11        7.23     20.86 o 
  -9  -3   7       83.61       24.19     13.17 o 
  -8  -3   7        0.31       -3.79     23.11 o 
  -7  -3   7       62.46       76.10     38.49 o 
  -6  -3   7      147.30      233.48     44.28 o 
  -5  -3   7        6.20        7.69     27.47 o 
  -4  -3   7      161.56      177.82     26.75 o 
  -3  -3   7      340.56      353.75     32.44 o 
  -2  -3   7     2972.94     3089.27     86.45 o 
  -1  -3   7        4.84       -1.49     14.30 o 
   0  -3   7     1092.20     1176.10     40.23 o 
   1  -3   7        3.37        0.36      6.69 o 
   2  -3   7     1010.21     1034.65     29.33 o 
   3  -3   7       75.91       72.57     12.17 o 
   4  -3   7      588.25      602.91     25.88 o 
   5  -3   7      377.29      420.46     43.17 o 
   6  -3   7      124.66      144.40     21.04 o 
   7  -3   7       47.87       56.22     25.62 o 
  -9  -2   7       33.30        9.02     14.20 o 
  -8  -2   7       20.75        5.74     24.39 o 
  -7  -2   7      457.31      475.67     48.43 o 
  -6  -2   7      159.03      257.46     40.59 o 
  -5  -2   7     1238.90     1656.63     69.39 o 
  -4  -2   7     1334.75     1415.32     57.14 o 
  -3  -2   7       41.71       16.40     19.11 o 
  -2  -2   7        7.78       14.40     16.04 o 
  -1  -2   7      574.60      679.37     32.13 o 
   0  -2   7     2368.08     2295.91     46.86 o 
   1  -2   7       19.64       36.62     23.79 o 
   2  -2   7      388.77      370.81     11.35 o 
   3  -2   7        8.47       11.56     10.69 o 
   4  -2   7      196.40      154.92     15.42 o 
   5  -2   7      813.64      857.57     32.07 o 
   6  -2   7      111.28       75.54     23.52 o 
   7  -2   7        0.04        3.13     23.73 o 
  -8  -1   7      242.61      239.17     32.90 o 
  -7  -1   7        2.19       -3.43     35.56 o 
  -6  -1   7      335.17      520.30     47.45 o 
  -5  -1   7        0.36       -1.79     25.11 o 
  -4  -1   7      271.99      195.56     28.90 o 
  -3  -1   7      950.97     1007.35     47.25 o 
  -2  -1   7     2109.05     2044.36     61.50 o 
  -1  -1   7      300.69      382.17     19.59 o 
   0  -1   7      323.96      335.45     17.37 o 
   1  -1   7      163.37      205.62     23.06 o 
   2  -1   7      320.32      303.28     12.05 o 
   3  -1   7       16.54       12.40      9.96 o 
   4  -1   7      198.05      177.15     21.19 o 
   5  -1   7       53.65       52.07     18.04 o 
   6  -1   7        2.18       -3.28     18.14 o 
   7  -1   7      174.51      187.97     28.24 o 
  -7   0   7      534.16      802.62     62.16 o 
  -6   0   7       26.08        5.74     35.67 o 
  -5   0   7      127.60      165.42     30.90 o 
  -4   0   7      111.65      118.17     26.49 o 
  -3   0   7       17.68       -2.41     18.96 o 
  -2   0   7      151.88      150.64     16.06 o 
  -1   0   7     3823.89     4094.11     74.70 o 
   0   0   7      110.92      111.87     13.15 o 
   1   0   7       59.66       62.08     11.23 o 
   2   0   7      224.72      218.07     34.26 o 
   3   0   7        0.44        0.10      9.30 o 
   4   0   7       42.44       40.29     12.01 o 
   5   0   7      847.38      836.75     42.89 o 
   6   0   7        7.01        7.07     19.58 o 
   7   0   7        0.75        6.20     21.78 o 
  -9   1   7      140.57       57.40     26.90 o 
  -6   1   7       48.46       89.17     36.90 o 
  -5   1   7      759.38      822.19     50.89 o 
  -4   1   7      155.73      240.94     32.34 o 
  -3   1   7      558.69      547.64     28.07 o 
  -2   1   7      669.09      621.26     24.47 o 
  -1   1   7      314.09      406.42     19.79 o 
   0   1   7      234.17      171.66     46.43 o 
   1   1   7        1.47        0.02      8.98 o 
   2   1   7      180.63      177.22     13.19 o 
   3   1   7     2002.83     2258.52     66.16 o 
   4   1   7      157.49      172.14     21.63 o 
   5   1   7      638.92      653.49     37.46 o 
   6   1   7       56.91       66.16     24.29 o 
   7   1   7      116.25       93.17     28.90 o 
  -9   2   7        4.69       13.84     39.00 o 
  -8   2   7        7.34       -1.69     53.86 o 
  -7   2   7       51.42       72.72     64.62 o 
  -6   2   7     1453.03     1952.48    118.69 o 
  -5   2   7      272.35      282.56     29.27 o 
  -4   2   7       13.29       24.36     19.38 o 
  -3   2   7      239.73      288.20     20.63 o 
  -2   2   7      731.13      819.39     27.82 o 
  -1   2   7       87.70       79.56     12.87 o 
   0   2   7     1036.15     1077.68     31.30 o 
   2   2   7       54.50       33.54     16.07 o 
   3   2   7     2673.16     2753.34    128.24 o 
   4   2   7      195.67      252.23     26.49 o 
   5   2   7      267.69      295.08     27.83 o 
   6   2   7       18.19       26.85     23.52 o 
   7   2   7      215.17      222.41     34.95 o 
  -8   3   7       24.69        9.89     71.28 o 
  -7   3   7      121.61      222.20     77.38 o 
  -6   3   7        0.64       -0.31     47.15 o 
  -5   3   7      168.42      216.16     51.71 o 
  -4   3   7      641.40      731.95     60.98 o 
  -3   3   7      369.34      389.99     27.85 o 
  -2   3   7      665.59      614.67     24.32 o 
  -1   3   7     1763.45     2015.85     54.88 o 
   0   3   7      195.28      192.86     15.60 o 
   1   3   7     2746.78     2900.57    121.43 o 
   2   3   7      353.00      445.88     26.42 o 
   3   3   7      137.26      133.42     14.42 o 
   4   3   7       12.71        9.53     15.99 o 
   5   3   7       56.70       43.76     22.29 o 
   6   3   7        1.66       -1.18     23.42 o 
  -8   4   7      245.70      276.73     91.42 o 
  -7   4   7      124.50      133.29     65.29 o 
  -6   4   7      227.99      190.17     58.57 o 
  -5   4   7       60.57       50.84     42.07 o 
  -4   4   7       80.66       77.89     36.69 o 
  -3   4   7      136.98       99.52     36.33 o 
  -2   4   7       88.41       97.81     19.68 o 
  -1   4   7        1.23        1.75     11.22 o 
   0   4   7      130.64      122.22     14.99 o 
   1   4   7      306.27      342.37     19.07 o 
   2   4   7       34.61       14.39     13.02 o 
   3   4   7       29.05       21.31     12.99 o 
   4   4   7       48.11       46.12     21.11 o 
   5   4   7       17.86        7.12     19.52 o 
   6   4   7       21.97       21.68     23.83 o 
  -8   5   7       41.69       45.87     77.13 o 
  -7   5   7       14.94       11.94     66.26 o 
  -6   5   7        3.43       26.60     50.37 o 
  -5   5   7      192.28      230.97     52.48 o 
  -4   5   7      957.58     1075.50     79.69 o 
  -3   5   7     1014.68     1055.62     73.38 o 
  -2   5   7     4316.82     4903.54    162.60 o 
  -1   5   7      748.06      825.33     28.36 o 
   0   5   7      474.97      507.14     23.34 o 
   1   5   7      803.45      811.85     34.54 o 
   2   5   7       91.13       84.27     15.53 o 
   3   5   7       30.98       14.30     13.91 o 
   4   5   7       81.81       92.04     23.27 o 
   5   5   7        0.01       -2.36     20.50 o 
   6   5   7      155.14      116.43     30.44 o 
  -8   6   7        9.68       23.32     73.85 o 
  -7   6   7      103.98      178.54     73.90 o 
  -6   6   7      360.02      547.36     72.36 o 
  -5   6   7      535.30      483.56     63.24 o 
  -4   6   7     1155.88     1249.59     88.71 o 
  -3   6   7        0.47       -1.90     38.08 o 
  -2   6   7       44.43       19.06     33.92 o 
  -1   6   7      629.32      672.50     56.99 o 
   0   6   7       46.38       57.95     15.91 o 
   1   6   7        0.17       -4.02     13.47 o 
   2   6   7        6.44        3.93     14.54 o 
   3   6   7       43.83       28.37     14.71 o 
   4   6   7       36.20       21.06     23.16 o 
   5   6   7        8.91       -0.51     25.88 o 
  -7   7   7       50.53       54.37     62.98 o 
  -6   7   7       10.78       11.84     55.81 o 
  -5   7   7       23.32        6.56     47.04 o 
  -4   7   7      320.16      352.88     62.37 o 
  -3   7   7       41.04       58.37     46.79 o 
  -2   7   7       53.54       28.29     38.49 o 
  -1   7   7        8.53        0.05     35.46 o 
   0   7   7        1.73        7.94     29.26 o 
   1   7   7        2.88       -0.97     14.35 o 
   2   7   7       18.83       15.87     15.74 o 
   3   7   7        3.59       -2.42     16.26 o 
   4   7   7       15.37        7.74     25.37 o 
   5   7   7        8.26        8.56     27.57 o 
  -7   8   7      107.71      118.58     73.69 o 
  -6   8   7      101.87      200.37     68.72 o 
  -5   8   7        5.38       17.32     50.99 o 
  -4   8   7      339.67      335.92     60.47 o 
  -3   8   7        3.00        6.46     42.94 o 
  -2   8   7        3.15       -0.61     41.30 o 
  -1   8   7        8.11       -1.69     36.44 o 
   0   8   7      341.12      342.68     44.84 o 
   1   8   7      246.66      353.75     45.25 o 
   2   8   7      249.34      250.75     41.51 o 
   3   8   7       23.81       31.65     20.80 o 
   4   8   7      259.55      219.90     34.69 o 
  -6   9   7       18.76       -0.77     57.09 o 
  -5   9   7       79.55      113.25     57.91 o 
  -4   9   7      186.52      139.65     58.63 o 
  -3   9   7      380.19      429.03     62.21 o 
  -2   9   7      149.95      213.54     53.45 o 
  -1   9   7       57.83       58.16     40.18 o 
   0   9   7       57.93       57.75     34.80 o 
   1   9   7       68.51       56.27     33.00 o 
   2   9   7      116.84      101.77     36.59 o 
   3   9   7       23.64       26.60     36.38 o 
   4   9   7       99.64       85.02     32.34 o 
  -6  10   7       15.12       13.79     68.31 o 
  -5  10   7        0.15       -9.79     56.47 o 
  -4  10   7       19.26       17.94     50.32 o 
  -3  10   7      146.77      163.17     54.27 o 
  -2  10   7       43.51       29.36     46.17 o 
  -1  10   7        0.18        1.23     39.51 o 
   0  10   7       14.34       14.09     36.90 o 
   1  10   7      531.22      550.13     55.65 o 
   2  10   7      235.41      258.69     46.99 o 
   3  10   7      175.28      227.33     49.20 o 
  -5  11   7       35.65        5.89     59.70 o 
  -4  11   7        9.45        3.38     52.99 o 
  -3  11   7      235.94      207.60     59.60 o 
  -2  11   7       47.03       46.02     49.04 o 
  -1  11   7       35.96       44.17     45.05 o 
   0  11   7       66.75       72.21     43.20 o 
   1  11   7       83.33       75.08     40.23 o 
   2  11   7      162.55      170.44     48.33 o 
  -3  12   7      136.82      157.89     65.03 o 
  -2  12   7        1.90        6.92     48.33 o 
  -1  12   7      556.73      652.00     70.57 o 
   0  12   7      113.24      126.83     52.48 o 
  -2 -17   8      630.68      717.24     59.45 o 
  -1 -17   8        1.81      -10.81     37.36 o 
  -3 -16   8      331.69      531.68     54.99 o 
  -2 -16   8        1.90        2.10     31.31 o 
  -1 -16   8       19.43        6.00     30.18 o 
   0 -16   8       20.33       19.32     31.82 o 
   1 -16   8       35.57       51.45     52.17 o 
   2 -16   8       13.39       10.35     56.17 o 
   3 -16   8      196.47      158.61     69.59 o 
  -4 -15   8      116.68       51.54     53.22 o 
  -3 -15   8       92.22      114.51     31.42 o 
  -2 -15   8       25.30       22.29     30.65 o 
  -1 -15   8       90.25       68.62     32.23 o 
   0 -15   8       71.88       60.02     27.13 o 
   1 -15   8      371.61      451.07     60.93 o 
   2 -15   8       26.36       27.37     52.12 o 
   3 -15   8       61.14       63.14     60.06 o 
   4 -15   8      124.47      141.44     69.95 o 
  -5 -14   8      187.69      177.90     33.29 o 
  -4 -14   8      175.40      161.95     31.17 o 
  -3 -14   8        4.74       10.65     25.41 o 
  -2 -14   8       13.26       16.63     23.33 o 
  -1 -14   8       18.67        5.93     21.93 o 
   0 -14   8        5.03        2.79     20.77 o 
   1 -14   8       14.22       -3.07     39.72 o 
   2 -14   8       46.94       23.83     43.10 o 
   3 -14   8       12.38        2.25     47.40 o 
   4 -14   8      126.40       53.65     56.42 o 
   5 -14   8       69.92      100.75     69.13 o 
  -6 -13   8       38.74       26.60     53.09 o 
  -5 -13   8       47.94       27.62     25.62 o 
  -4 -13   8        1.87        5.79     24.61 o 
  -3 -13   8        6.65        2.34     21.36 o 
  -2 -13   8      386.70      312.00     28.33 o 
  -1 -13   8      110.28      122.36     19.40 o 
   0 -13   8       58.32       72.82     17.93 o 
   1 -13   8      137.79      113.51     37.77 o 
   2 -13   8       18.61       21.88     42.59 o 
   3 -13   8       24.46       10.45     43.56 o 
   4 -13   8       38.79        9.38     48.12 o 
   5 -13   8       13.80        8.92     56.22 o 
  -6 -12   8       19.32       37.00     54.94 o 
  -5 -12   8       67.70       59.45     25.50 o 
  -4 -12   8       76.29       74.17     23.80 o 
  -3 -12   8      344.33      379.62     30.10 o 
  -2 -12   8       24.91       30.07     19.61 o 
  -1 -12   8      596.69      621.43     31.43 o 
   0 -12   8      708.70      703.42    136.80 o 
   1 -12   8      168.80      180.32     24.25 o 
   2 -12   8      414.61      435.49     51.45 o 
   3 -12   8       28.42       32.64     40.23 o 
   4 -12   8       46.53       35.72     45.40 o 
   5 -12   8        6.41        7.64     50.17 o 
   6 -12   8        1.44        3.64     56.88 o 
  -7 -11   8       45.15       61.70     61.70 o 
  -6 -11   8      101.52       51.66     45.51 o 
  -5 -11   8      532.44      529.37     63.34 o 
  -4 -11   8       37.32       38.84     20.39 o 
  -3 -11   8       12.07       17.62     17.58 o 
  -2 -11   8     1255.16     1375.55     61.06 o 
  -1 -11   8      619.03      693.04     26.13 o 
   0 -11   8      233.01      238.54     17.74 o 
   1 -11   8     1079.61     1169.23     67.08 o 
   2 -11   8     2518.60     2624.32    209.49 o 
   3 -11   8       57.79       47.86     36.49 o 
   4 -11   8       89.37       37.67     42.12 o 
   5 -11   8      291.07      275.19     56.32 o 
   6 -11   8        0.44        0.31     53.19 o 
  -7 -10   8      109.51       95.22     51.50 o 
  -6 -10   8        2.57        1.08     43.97 o 
  -5 -10   8      281.83      229.69     49.30 o 
  -4 -10   8      180.86      159.62     27.47 o 
  -3 -10   8      110.49      156.67     34.85 o 
  -2 -10   8      326.46      342.37     23.47 o 
  -1 -10   8       55.55       53.00     12.07 o 
   0 -10   8      650.02      645.69     22.93 o 
   1 -10   8       15.83        7.10     16.50 o 
   2 -10   8       75.92       69.74     25.62 o 
   3 -10   8      401.06      428.73     48.12 o 
   4 -10   8      100.33       28.09     31.70 o 
   5 -10   8       20.05        0.00     46.12 o 
   6 -10   8        2.17       -9.17     54.32 o 
  -7  -9   8      328.54      327.26     59.45 o 
  -6  -9   8        2.42       -0.72     37.20 o 
  -5  -9   8       94.65       86.66     41.05 o 
  -4  -9   8     1344.46     1517.65     74.51 o 
  -3  -9   8       45.57       29.22     14.17 o 
  -2  -9   8      566.43      576.64     26.12 o 
  -1  -9   8       15.20       18.23     10.19 o 
   0  -9   8       13.08        9.06     10.07 o 
   1  -9   8      364.54      395.71     23.96 o 
   2  -9   8       29.78       36.67     13.59 o 
   3  -9   8        8.82        5.11     14.37 o 
   4  -9   8        2.97        0.09     15.79 o 
   5  -9   8       51.77       60.92     25.44 o 
   6  -9   8        7.96       -1.90     44.23 o 
  -8  -8   8        6.74        2.41     44.74 o 
  -7  -8   8       16.75       25.62     45.87 o 
  -6  -8   8       18.23       10.76     39.97 o 
  -5  -8   8       15.36        8.92     32.13 o 
  -4  -8   8        6.93        7.33     31.16 o 
  -3  -8   8     1096.35      943.70     55.45 o 
  -2  -8   8      520.26      493.14     43.30 o 
  -1  -8   8     4121.76     4318.21     66.62 o 
   0  -8   8      165.55      200.93     12.68 o 
   1  -8   8      164.76      190.47     17.69 o 
   2  -8   8        5.76        4.93     13.10 o 
   3  -8   8      328.70      332.62     21.66 o 
   4  -8   8      110.92      109.43     27.95 o 
   5  -8   8       10.48       19.10     18.10 o 
   6  -8   8        0.75       -1.75     19.85 o 
   7  -8   8       44.44       55.96     50.89 o 
  -8  -7   8        0.26       -8.87     36.85 o 
  -7  -7   8      184.37      261.82     49.50 o 
  -6  -7   8      122.10      164.50     45.30 o 
  -5  -7   8      440.67      510.77     49.97 o 
  -4  -7   8      223.20      205.34     34.23 o 
  -3  -7   8     1606.61     1541.23     66.47 o 
  -2  -7   8      643.49      629.20     44.12 o 
  -1  -7   8      531.86      643.40     27.22 o 
   0  -7   8      454.14      439.64     23.12 o 
   1  -7   8        3.38        0.26     12.22 o 
   2  -7   8      172.90      153.39     16.39 o 
   3  -7   8      321.89      301.30     51.35 o 
   4  -7   8        6.10       13.80     14.87 o 
   5  -7   8        2.30       10.56     17.12 o 
   6  -7   8       81.18       77.84     22.39 o 
   7  -7   8        7.19       12.71     22.85 o 
  -8  -6   8       64.33       52.42     33.72 o 
  -7  -6   8      310.11      347.81     55.35 o 
  -6  -6   8       80.19       57.91     37.10 o 
  -5  -6   8      283.14      307.84     39.82 o 
  -4  -6   8      200.03      164.45     30.54 o 
  -3  -6   8      291.37      282.37     33.16 o 
  -2  -6   8     1889.25     1960.06     73.08 o 
  -1  -6   8      472.55      505.90     35.82 o 
   0  -6   8      158.72      155.93     17.06 o 
   1  -6   8     4223.80     4342.24    171.60 o 
   2  -6   8      563.13      610.47     28.83 o 
   3  -6   8      239.39      261.73     19.29 o 
   4  -6   8        5.06       -1.82     14.11 o 
   5  -6   8        4.27        3.89     16.87 o 
   6  -6   8       37.31       17.79     19.98 o 
   7  -6   8        0.09       -0.78     20.33 o 
  -8  -5   8      376.40      306.96     40.95 o 
  -7  -5   8       58.10       47.81     43.76 o 
  -6  -5   8       97.13      113.77     39.41 o 
  -5  -5   8      286.19      288.87     40.74 o 
  -4  -5   8       21.28        8.10     23.57 o 
  -3  -5   8      906.95     1014.06     52.32 o 
  -2  -5   8       48.61       23.27     23.42 o 
  -1  -5   8        0.43       -2.10     16.25 o 
   0  -5   8     1243.21     1350.16     34.66 o 
   1  -5   8       61.16       56.05     14.73 o 
   2  -5   8      109.37      127.19     14.21 o 
   3  -5   8      233.93      271.76     18.81 o 
   4  -5   8       82.24       66.46     14.98 o 
   5  -5   8       27.30       18.71     15.43 o 
   6  -5   8      288.21      315.26     25.61 o 
   7  -5   8       24.26        6.15     25.67 o 
  -8  -4   8      108.26       82.15     35.15 o 
  -7  -4   8      129.38      214.21     47.56 o 
  -6  -4   8       91.35       70.05     37.46 o 
  -5  -4   8      308.04      297.07     40.28 o 
  -4  -4   8     1127.77     1054.34     53.96 o 
  -3  -4   8       40.16       37.36     23.52 o 
  -2  -4   8      509.42      428.21     34.85 o 
  -1  -4   8     1293.20     1234.37     47.86 o 
   0  -4   8     3956.20     4353.10    105.36 o 
   1  -4   8     2592.32     2781.59     68.35 o 
   2  -4   8      276.04      285.58     17.25 o 
   3  -4   8       37.30       51.91     12.91 o 
   4  -4   8      162.88      155.54     17.52 o 
   5  -4   8       19.13       11.58     16.44 o 
   6  -4   8      136.96      156.46     21.62 o 
   7  -4   8       38.70       37.00     24.19 o 
  -9  -3   8        8.38        9.38     19.22 o 
  -8  -3   8       35.98       33.41     35.21 o 
  -7  -3   8        7.72        3.54     45.51 o 
  -6  -3   8      858.02     1109.84     68.52 o 
  -5  -3   8      417.52      426.78     40.69 o 
  -4  -3   8     1112.32     1145.86     55.35 o 
  -3  -3   8      763.78      874.67     47.45 o 
  -2  -3   8     2974.33     3202.89     90.91 o 
  -1  -3   8      245.15      172.29     21.57 o 
   0  -3   8       86.45       77.43     12.48 o 
   1  -3   8      144.49      179.27     13.67 o 
   2  -3   8      181.48      200.29     14.54 o 
   3  -3   8      755.90      763.01     30.54 o 
   4  -3   8       90.37      100.29     15.67 o 
   5  -3   8       55.26       62.92     16.42 o 
   6  -3   8       55.06       59.39     23.11 o 
   7  -3   8       84.04       47.04     27.21 o 
  -9  -2   8       17.25        5.84     21.57 o 
  -8  -2   8        8.19       11.48     36.74 o 
  -7  -2   8        0.76       -6.20     40.02 o 
  -6  -2   8       22.44        5.94     37.00 o 
  -5  -2   8       73.52       53.86     27.37 o 
  -4  -2   8       64.67       44.84     24.19 o 
  -3  -2   8       49.70       52.53     22.29 o 
  -2  -2   8      340.78      373.33     29.67 o 
  -1  -2   8     6453.72     6598.56    146.87 o 
   0  -2   8       75.25       84.48     13.22 o 
   1  -2   8        3.34       -2.62      9.73 o 
   2  -2   8       25.90       28.05     10.13 o 
   3  -2   8       17.67       18.46     11.28 o 
   4  -2   8      379.75      407.50     21.79 o 
   5  -2   8        1.93        1.02     15.48 o 
   6  -2   8        4.37       -0.31     20.55 o 
   7  -2   8        2.00       -1.74     22.91 o 
  -8  -1   8       38.35       11.38     38.64 o 
  -7  -1   8      115.85      164.30     48.79 o 
  -6  -1   8      664.45     1029.43     62.47 o 
  -5  -1   8      379.54      468.59     41.97 o 
  -4  -1   8     1682.93     1755.54     68.67 o 
  -3  -1   8     2353.16     2486.16     77.89 o 
  -2  -1   8       59.54       48.13     14.87 o 
  -1  -1   8        0.01        0.92     10.95 o 
   0  -1   8     3428.24     3795.45     70.87 o 
   1  -1   8      211.88      280.02     16.89 o 
   2  -1   8       14.05        7.84     12.91 o 
   3  -1   8      461.52      501.89     22.50 o 
   4  -1   8       72.32       75.13     15.14 o 
   5  -1   8       81.22       59.39     20.86 o 
   6  -1   8        6.70       13.58     21.68 o 
   7  -1   8        0.59        1.95     24.44 o 
  -7   0   8     1483.74     2053.54     96.39 o 
  -6   0   8       25.12       14.20     34.13 o 
  -5   0   8      112.13       95.11     31.26 o 
  -4   0   8       14.19        9.84     24.91 o 
  -3   0   8      189.75      204.76     21.20 o 
  -2   0   8        6.41        7.22     12.93 o 
  -1   0   8       26.31       57.36     26.55 o 
   0   0   8     2291.27     2519.16     53.34 o 
   1   0   8      308.33      294.17     17.88 o 
   2   0   8      689.76      720.87     24.62 o 
   3   0   8       16.86        8.46     14.61 o 
   4   0   8      277.33      260.95     25.78 o 
   5   0   8       52.28       57.55     23.42 o 
   6   0   8       62.04       52.53     23.88 o 
   7   0   8       93.51      107.72     28.34 o 
  -8   1   8       91.56       82.87     41.36 o 
  -7   1   8      450.99      506.06     69.64 o 
  -6   1   8        4.40        6.85     27.24 o 
  -5   1   8      152.82      176.80     37.10 o 
  -4   1   8      242.82      209.94     26.33 o 
  -3   1   8      281.77      272.44     21.80 o 
  -2   1   8      130.48      152.21     16.45 o 
  -1   1   8      751.12      912.40     30.25 o 
   0   1   8     3672.20       57.55     26.29 o 
   1   1   8     1069.97     1257.05     34.69 o 
   2   1   8      381.97      355.04     18.71 o 
   3   1   8      973.01     1018.57     43.25 o 
   4   1   8      917.71     1027.79     45.92 o 
   5   1   8      100.92       96.75     23.16 o 
   6   1   8       11.44        2.20     24.55 o 
  -8   2   8      102.63       91.47     60.62 o 
  -7   2   8       48.77       40.38     60.62 o 
  -6   2   8       65.10       46.53     54.32 o 
  -5   2   8      510.86      694.80     69.59 o 
  -4   2   8       31.26       22.85     19.05 o 
  -3   2   8        0.12       -0.80     15.11 o 
  -2   2   8      264.39      333.66     20.16 o 
  -1   2   8      508.20      548.45     30.82 o 
   0   2   8     1158.09     1238.91     58.09 o 
   1   2   8     1610.47     1821.87     44.35 o 
   2   2   8       16.78       17.74     11.39 o 
   3   2   8       41.96       55.65     18.09 o 
   4   2   8      343.40      349.09     31.67 o 
   5   2   8      263.49      239.78     27.88 o 
   6   2   8       22.25       17.99     25.83 o 
  -8   3   8      118.33       94.96     81.43 o 
  -7   3   8        3.35        7.23     66.31 o 
  -6   3   8       13.01       -2.72     50.48 o 
  -5   3   8        9.32        7.53     41.87 o 
  -4   3   8       48.78       21.52     35.67 o 
  -3   3   8      287.16      346.77     22.89 o 
  -2   3   8        0.57        4.27     13.25 o 
  -1   3   8     1082.43     1265.86     36.63 o 
   0   3   8       96.87       90.78     14.87 o 
   1   3   8      159.99      120.45     80.64 o 
   2   3   8      925.02      632.17     42.79 o 
   3   3   8        4.53       10.56     18.86 o 
   4   3   8      528.74      560.68     38.02 o 
   5   3   8       99.70       60.62     25.37 o 
   6   3   8       27.13       14.86     25.01 o 
  -8   4   8       80.24       85.68     90.09 o 
  -7   4   8       38.38       38.54     69.34 o 
  -6   4   8       51.98       81.64     56.78 o 
  -5   4   8        0.85       -9.69     46.07 o 
  -4   4   8      118.69       89.68     44.48 o 
  -3   4   8     1273.23     1157.45     76.66 o 
  -2   4   8     1097.88     1140.34     34.59 o 
  -1   4   8      923.87     1036.42     49.48 o 
   0   4   8     3304.14     3705.43    141.59 o 
   1   4   8      681.50      675.78     27.88 o 
   3   4   8       54.89       57.96     22.09 o 
   4   4   8      192.02      188.23     28.60 o 
   5   4   8      202.87      188.74     31.62 o 
   6   4   8       31.95       24.34     29.77 o 
  -8   5   8        0.29       -6.25     89.01 o 
  -7   5   8        7.63        3.95     66.11 o 
  -6   5   8      104.04       27.67     59.14 o 
  -5   5   8      119.29      128.99     48.27 o 
  -4   5   8      426.13      399.62     56.68 o 
  -3   5   8      329.66      397.11     56.01 o 
  -2   5   8       24.50       15.78     36.23 o 
  -1   5   8       53.17       31.21     35.00 o 
   0   5   8      123.53      134.06     17.60 o 
   1   5   8      367.78      429.66     23.64 o 
   2   5   8       97.48      102.95     18.47 o 
   3   5   8       26.45       18.35     21.47 o 
   4   5   8      326.32      383.07     34.13 o 
   5   5   8       25.96       27.26     27.83 o 
  -7   6   8      148.68       74.72     70.72 o 
  -6   6   8       37.33       32.39     54.01 o 
  -5   6   8      395.58      419.50     68.26 o 
  -4   6   8      706.44      652.21     70.00 o 
  -3   6   8      218.67      183.67     50.17 o 
  -2   6   8      237.13      339.86     53.55 o 
  -1   6   8      173.26      260.23     49.30 o 
   0   6   8     1084.53     1257.32     73.38 o 
   1   6   8       30.56       26.21     16.28 o 
   2   6   8        0.10        3.13     15.58 o 
   3   6   8       13.55        7.96     16.98 o 
   4   6   8       76.69       57.09     27.42 o 
   5   6   8       13.74        7.43     28.60 o 
  -7   7   8       43.28       42.12     68.77 o 
  -6   7   8      307.62      337.66     76.72 o 
  -5   7   8      202.88      174.44     58.37 o 
  -4   7   8      112.65      154.71     54.32 o 
  -3   7   8      215.85      216.26     53.65 o 
  -2   7   8      195.44      202.68     49.50 o 
  -1   7   8       21.92       12.20     39.97 o 
   0   7   8      284.56      191.20     43.30 o 
   1   7   8        7.21        1.43     28.39 o 
   2   7   8      168.80      183.24     22.27 o 
   3   7   8       52.31       39.36     20.63 o 
   4   7   8       12.58       13.07     28.80 o 
  -6   8   8       10.56        9.99     61.91 o 
  -5   8   8       58.50       59.29     56.32 o 
  -4   8   8        7.85       10.86     46.74 o 
  -3   8   8        8.41       32.44     47.92 o 
  -2   8   8        4.71        2.36     42.84 o 
  -1   8   8        1.88        1.59     39.77 o 
   0   8   8      119.53      149.38     43.35 o 
   1   8   8       43.15       39.41     34.13 o 
   2   8   8        7.83       -5.02     35.05 o 
   3   8   8        3.22        7.63     22.11 o 
   4   8   8       71.85       45.92     32.13 o 
  -6   9   8       62.89       60.37     65.75 o 
  -5   9   8        4.53        6.92     55.91 o 
  -4   9   8       62.84       24.50     52.01 o 
  -3   9   8       25.48       21.47     49.30 o 
  -2   9   8        1.12        5.94     49.04 o 
  -1   9   8       50.67       27.83     42.18 o 
   0   9   8       45.22       44.74     38.54 o 
   1   9   8        8.55       14.50     35.56 o 
   2   9   8      359.22      403.77     54.99 o 
   3   9   8      195.81      249.67     49.50 o 
  -5  10   8        2.37        4.92     66.31 o 
  -4  10   8       11.40        7.23     55.96 o 
  -3  10   8       33.24       36.69     53.09 o 
  -2  10   8       38.13       41.20     49.04 o 
  -1  10   8       16.64       10.86     47.71 o 
   0  10   8       81.95       68.16     42.79 o 
   1  10   8      254.10      183.26     50.48 o 
   2  10   8       43.99       33.26     46.02 o 
  -4  11   8       96.14       49.40     66.06 o 
  -3  11   8        0.17       -3.59     55.81 o 
  -2  11   8       20.93       45.30     51.71 o 
  -1  11   8       17.34        8.30     51.19 o 
   0  11   8       60.81       31.98     45.30 o 
   1  11   8      115.84      151.69     49.81 o 
  -1 -17   9      310.79      295.18     49.04 o 
   1 -17   9      150.72      172.55     60.88 o 
  -3 -16   9      534.39      578.01     53.35 o 
  -2 -16   9      129.03      128.53     39.36 o 
  -1 -16   9      274.25      310.55     41.36 o 
   1 -16   9      154.18      124.43     54.22 o 
   2 -16   9       18.26       29.42     56.78 o 
   3 -16   9        7.76        8.25     63.19 o 
  -4 -15   9       98.32      122.23     32.32 o 
  -3 -15   9       58.28       40.53     27.34 o 
  -2 -15   9      179.32      146.43     79.92 o 
  -1 -15   9      148.51      124.99     33.57 o 
   0 -15   9       89.77      116.43     44.79 o 
   1 -15   9        7.41        7.02     40.48 o 
   2 -15   9       11.32        9.02     45.56 o 
   3 -15   9       52.06       71.80     54.94 o 
   4 -15   9       69.44       27.26     58.68 o 
  -5 -14   9      135.09      120.48     33.83 o 
  -4 -14   9      284.28      312.12     38.31 o 
  -3 -14   9       33.93       16.87     24.23 o 
  -2 -14   9       80.26       96.73     26.65 o 
  -1 -14   9      132.64      127.67     25.98 o 
   0 -14   9        0.13       -0.82     32.44 o 
   1 -14   9        0.06       -0.97     40.18 o 
   2 -14   9      838.68      920.94     76.36 o 
   3 -14   9      117.78      104.95     51.86 o 
   4 -14   9       14.90       -7.33     52.58 o 
  -6 -13   9      525.29      573.50     81.48 o 
  -5 -13   9      238.39      270.22     32.96 o 
  -4 -13   9      103.49      104.51     27.30 o 
  -3 -13   9      395.02      491.93     42.87 o 
  -2 -13   9      368.32      358.07     30.34 o 
  -1 -13   9      253.98      314.74     23.01 o 
   0 -13   9       51.70       44.51     16.34 o 
   1 -13   9      158.02      129.43     25.69 o 
   2 -13   9       24.70       18.14     42.07 o 
   3 -13   9      534.04      613.93     65.70 o 
   4 -13   9       91.63      100.75     57.70 o 
   5 -13   9       11.50        8.20     53.45 o 
  -6 -12   9       61.69       73.59     53.76 o 
  -5 -12   9       38.36       12.45     47.45 o 
  -4 -12   9      358.57      350.58     31.21 o 
  -3 -12   9      231.79      248.54     27.21 o 
  -2 -12   9       87.71      108.06     17.53 o 
  -1 -12   9       10.37       14.46     14.48 o 
   0 -12   9     1346.99     1579.67     39.40 o 
   1 -12   9     1331.40     1465.90     48.42 o 
   2 -12   9      261.90      266.02     48.12 o 
   3 -12   9       41.13       27.52     39.25 o 
   4 -12   9      154.56      115.00     48.43 o 
   5 -12   9       26.59        9.63     53.86 o 
  -7 -11   9       39.59       29.98     60.37 o 
  -6 -11   9      130.98       98.03     55.86 o 
  -5 -11   9      126.30      111.87     52.58 o 
  -4 -11   9      778.67      757.16     65.13 o 
  -3 -11   9        3.23        5.58     17.86 o 
  -2 -11   9      161.38      120.95     20.68 o 
  -1 -11   9        9.44        6.65     12.33 o 
   0 -11   9      465.72      503.63     22.98 o 
   1 -11   9      480.63      611.11     43.41 o 
   2 -11   9      423.91      416.28     47.94 o 
   3 -11   9      345.16      409.97     50.27 o 
   4 -11   9       72.53       41.87     40.59 o 
   5 -11   9      140.02      144.26     51.55 o 
   6 -11   9       14.73       24.09     54.22 o 
  -7 -10   9      126.96      136.06     59.65 o 
  -6 -10   9       29.56       21.22     43.82 o 
  -5 -10   9       42.40       23.88     39.66 o 
  -4 -10   9      253.91      281.34     49.71 o 
  -3 -10   9      128.80      122.48     37.15 o 
  -2 -10   9      124.56      169.80     36.82 o 
  -1 -10   9      938.53     1026.81     29.31 o 
   0 -10   9      152.41      154.14     14.75 o 
   1 -10   9      230.17      228.91     22.69 o 
   2 -10   9     1765.04     1922.60     51.41 o 
   3 -10   9     1505.04     1513.45     82.69 o 
   4 -10   9      161.22      160.46     21.77 o 
   5 -10   9        0.37       -8.30     45.66 o 
   6 -10   9        0.04      -10.71     48.43 o 
  -7  -9   9       27.15       13.99     51.40 o 
  -6  -9   9      239.39      209.65     53.40 o 
  -5  -9   9      206.22      202.42     43.71 o 
  -4  -9   9      120.14       46.99     37.72 o 
  -3  -9   9       46.27       43.51     31.47 o 
  -2  -9   9        2.61        8.25     31.16 o 
  -1  -9   9      552.93      557.39     29.52 o 
   0  -9   9      120.43      104.38     12.44 o 
   1  -9   9      603.16      603.61     29.04 o 
   2  -9   9      472.02      511.34     31.41 o 
   3  -9   9      680.52      680.91     31.12 o 
   4  -9   9       63.03       76.64     19.04 o 
   5  -9   9      251.21      258.63     26.10 o 
   6  -9   9        0.06        7.38     43.56 o 
  -8  -8   9       28.57        2.61     43.05 o 
  -7  -8   9        8.44      -20.60     49.25 o 
  -6  -8   9      192.88      151.23     48.94 o 
  -5  -8   9       20.51       11.22     33.11 o 
  -4  -8   9      197.16      151.94     38.33 o 
  -3  -8   9      590.49      550.84     46.17 o 
  -2  -8   9       10.46       -5.07     29.06 o 
  -1  -8   9     1013.21     1134.96     38.54 o 
   0  -8   9      436.74      462.05     25.68 o 
   1  -8   9      156.68      140.47     18.01 o 
   2  -8   9       86.80       98.93     16.74 o 
   3  -8   9      153.11      175.74     19.22 o 
   4  -8   9      518.44      553.53     29.63 o 
   5  -8   9      158.10      164.15     23.06 o 
   6  -8   9      101.59      131.72     25.45 o 
  -8  -7   9       13.84       11.74     47.04 o 
  -7  -7   9      251.83      351.70     62.21 o 
  -6  -7   9        4.13        2.77     38.23 o 
  -5  -7   9        3.10       -7.79     34.18 o 
  -4  -7   9       87.39       69.69     30.59 o 
  -3  -7   9      116.02      119.66     33.26 o 
  -2  -7   9      187.86      221.13     33.26 o 
  -1  -7   9        0.05       -2.36     21.52 o 
   0  -7   9       13.50       15.92     12.82 o 
   1  -7   9      445.38      497.31     37.77 o 
   2  -7   9      335.80      356.04     21.61 o 
   3  -7   9      542.26      638.01     28.19 o 
   4  -7   9      515.05      540.39     28.88 o 
   5  -7   9      244.52      283.93     24.45 o 
   6  -7   9      184.44      281.91     27.91 o 
  -8  -6   9       48.93       77.02     42.18 o 
  -7  -6   9       25.32       23.47     46.48 o 
  -6  -6   9        7.85        3.79     38.18 o 
  -5  -6   9       23.86        9.79     30.85 o 
  -4  -6   9     1009.28      978.34     57.40 o 
  -3  -6   9       96.77       50.73     27.42 o 
  -2  -6   9      492.53      486.48     39.41 o 
  -1  -6   9      246.58      256.69     29.52 o 
   0  -6   9     1702.92     1855.52     45.28 o 
   1  -6   9       38.00       24.23     12.81 o 
   2  -6   9        1.45        2.49     11.61 o 
   3  -6   9        6.55        4.56     12.26 o 
   4  -6   9      957.35      792.11     42.02 o 
   5  -6   9       96.56      143.15     21.99 o 
   6  -6   9        1.03        2.36     21.18 o 
   7  -6   9       26.67       26.80     24.55 o 
  -8  -5   9        0.29      -10.20     39.72 o 
  -7  -5   9       12.04      -14.04     45.15 o 
  -6  -5   9       86.67       89.83     44.79 o 
  -5  -5   9      300.82      376.20     45.35 o 
  -4  -5   9       25.64       30.08     27.01 o 
  -3  -5   9      523.41      466.96     40.33 o 
  -2  -5   9      109.50      152.20     27.57 o 
  -1  -5   9      578.48      578.11     39.10 o 
   0  -5   9     1906.85     1834.00     60.93 o 
   2  -5   9     4842.29     4986.91     90.10 o 
   3  -5   9      527.02      540.46     42.61 o 
   4  -5   9      979.64     1022.19     39.02 o 
   5  -5   9       29.72       37.93     17.14 o 
   6  -5   9        3.55        2.48     20.63 o 
   7  -5   9       14.76        7.33     29.01 o 
  -8  -4   9        2.20        0.82     47.10 o 
  -7  -4   9        1.04       -5.89     45.25 o 
  -6  -4   9      609.53      898.04     67.95 o 
  -5  -4   9      559.71      542.59     49.50 o 
  -4  -4   9      263.61      231.43     34.33 o 
  -3  -4   9     1733.93     1850.29     73.69 o 
  -2  -4   9      489.00      473.41     37.36 o 
  -1  -4   9        9.27        6.82     17.88 o 
   0  -4   9     2198.15     2031.35     61.85 o 
   1  -4   9       48.97       34.23     10.77 o 
   2  -4   9       10.85       17.12     11.54 o 
   3  -4   9       34.08       26.99     12.55 o 
   4  -4   9       54.31       59.52     16.29 o 
   5  -4   9       22.48       17.01     16.04 o 
   6  -4   9       46.33       43.25     20.46 o 
   7  -4   9        5.01        7.43     25.21 o 
  -8  -3   9        2.24        4.20     42.23 o 
  -7  -3   9       32.57       37.92     53.24 o 
  -6  -3   9      128.29       98.55     43.30 o 
  -5  -3   9       12.90        9.17     31.47 o 
  -4  -3   9       11.66        4.66     28.70 o 
  -3  -3   9      228.07      223.74     31.21 o 
  -2  -3   9     4076.37     4368.53    114.28 o 
  -1  -3   9     1370.50     1167.18     46.48 o 
   0  -3   9       38.87       15.13     12.10 o 
   1  -3   9      221.57      228.56     21.27 o 
   2  -3   9      344.11      323.06     18.66 o 
   3  -3   9       81.23       74.38     13.55 o 
   4  -3   9      168.42      153.54     18.71 o 
   5  -3   9       35.96       35.95     17.06 o 
   6  -3   9       73.88       37.00     27.06 o 
   7  -3   9       94.90       93.17     28.85 o 
  -8  -2   9        3.11       -9.58     48.68 o 
  -7  -2   9       55.40       98.91     52.42 o 
  -6  -2   9       18.80       13.38     38.59 o 
  -5  -2   9      878.22      951.64     60.27 o 
  -4  -2   9        1.17        5.38     28.60 o 
  -3  -2   9     2503.79     2545.14     83.17 o 
  -2  -2   9     1495.95     1441.66     52.73 o 
   0  -2   9      865.77      859.16     43.38 o 
   1  -2   9      170.89      177.19     16.19 o 
   2  -2   9      410.66      419.76     28.24 o 
   3  -2   9        3.65        2.03     11.78 o 
   4  -2   9       25.99       23.35     14.42 o 
   5  -2   9       26.38       28.65     23.57 o 
   6  -2   9       23.48       33.98     25.06 o 
  -7  -1   9      148.19      217.80     53.81 o 
  -6  -1   9      106.80      128.78     41.77 o 
  -5  -1   9      809.29      845.41     57.04 o 
  -4  -1   9       37.64       46.58     29.26 o 
  -3  -1   9      511.19      441.79     35.10 o 
  -2  -1   9      129.29      146.56     17.29 o 
  -1  -1   9       49.72       42.91     12.94 o 
   0  -1   9       77.60       64.30     13.86 o 
   1  -1   9      159.09      149.09     15.60 o 
   2  -1   9      222.13      243.32     23.01 o 
   3  -1   9       90.98       94.75     21.63 o 
   4  -1   9       55.97       52.33     14.76 o 
   5  -1   9      208.03      162.35     26.34 o 
   6  -1   9       56.83       54.94     28.54 o 
  -6   0   9      302.81      334.38     45.61 o 
  -5   0   9     1448.59     1566.70     70.26 o 
  -4   0   9      164.07      165.47     25.85 o 
  -3   0   9       19.33        7.80     17.08 o 
  -2   0   9       16.75        6.53     13.99 o 
  -1   0   9     1432.73     1561.40     41.74 o 
   0   0   9       58.57       51.83     14.51 o 
   1   0   9      598.31      655.91     27.02 o 
   2   0   9      194.64      214.00     23.21 o 
   3   0   9      372.72      421.65     32.39 o 
   4   0   9       24.33       32.13     21.73 o 
   5   0   9      242.91      290.31     33.41 o 
   6   0   9      160.35      210.26     32.29 o 
  -8   1   9      144.31      102.49     47.45 o 
  -7   1   9        9.34        9.94     51.40 o 
  -6   1   9        3.67        8.66     51.66 o 
  -5   1   9      490.14      593.70     38.36 o 
  -4   1   9        1.65       12.95     21.18 o 
  -3   1   9       10.23        2.15     15.65 o 
  -2   1   9       80.35       91.44     16.30 o 
  -1   1   9        1.05       -4.02     13.14 o 
   0   1   9      128.00       95.33     59.47 o 
   1   1   9      261.31      263.38     31.49 o 
   2   1   9        2.85       -3.54     15.89 o 
   3   1   9      178.75      147.03     23.21 o 
   4   1   9       34.74       46.99     23.83 o 
   5   1   9       56.54       39.77     22.70 o 
   6   1   9       13.86       -1.13     27.42 o 
  -8   2   9       34.31       59.29     62.73 o 
  -7   2   9       26.09       15.32     64.62 o 
  -6   2   9        5.22       -5.23     53.81 o 
  -5   2   9      731.18      823.99     77.43 o 
  -4   2   9       25.14       35.36     20.24 o 
  -3   2   9       18.36        6.51     15.70 o 
  -2   2   9      326.13      363.62     22.47 o 
  -1   2   9      192.86      202.74     18.93 o 
   0   2   9      379.28      428.61     24.52 o 
   1   2   9      924.67     1051.45     42.79 o 
   2   2   9      623.61      736.05     40.33 o 
   3   2   9        5.59        3.38     18.40 o 
   4   2   9       39.99       31.47     22.14 o 
   5   2   9      158.24      158.56     31.36 o 
   6   2   9      251.25      261.15     37.15 o 
  -8   3   9       36.77       17.12     82.25 o 
  -7   3   9        0.34       -3.43     68.21 o 
  -6   3   9       71.30       29.67     53.91 o 
  -5   3   9      416.93      452.50     65.70 o 
  -4   3   9      599.02      518.25     61.65 o 
  -3   3   9       71.76       65.39     39.25 o 
  -2   3   9      140.89      134.36     18.52 o 
  -1   3   9      680.78      755.21     54.45 o 
   0   3   9      251.63      282.85     21.52 o 
   1   3   9       25.00        8.25     15.39 o 
   2   3   9      806.60      905.68     32.84 o 
   3   3   9     1327.52     1504.59     57.75 o 
   4   3   9       47.81       51.60     25.67 o 
   5   3   9      160.84      175.88     32.13 o 
  -8   4   9        1.22        3.33     84.61 o 
  -7   4   9        2.18       34.03     74.56 o 
  -6   4   9        9.92       17.01     61.55 o 
  -5   4   9        8.19       14.50     48.02 o 
  -4   4   9      291.91      280.27     54.58 o 
  -3   4   9      322.71      320.24     52.12 o 
  -2   4   9       10.15       -5.64     37.31 o 
  -1   4   9        3.30        0.45     15.83 o 
   0   4   9       57.57       61.04     17.06 o 
   1   4   9      148.86      175.93     20.25 o 
   2   4   9      113.67      113.48     18.99 o 
   3   4   9      109.16       99.98     26.14 o 
   4   4   9       12.80        5.07     24.80 o 
   5   4   9       11.87       -1.59     27.93 o 
  -7   5   9      124.78       46.58     74.00 o 
  -6   5   9        0.12       -4.77     57.40 o 
  -5   5   9        5.38        4.41     47.61 o 
  -4   5   9      195.92      153.38     54.01 o 
  -3   5   9      200.54      190.64     54.88 o 
  -2   5   9      371.49      345.09     58.57 o 
  -1   5   9      250.77      272.78     51.19 o 
   0   5   9      452.41      529.44     28.58 o 
   1   5   9      509.03      540.89     28.87 o 
   2   5   9      246.27      314.45     31.57 o 
   3   5   9      271.48      250.29     31.57 o 
   4   5   9       88.43      105.93     27.37 o 
   5   5   9       89.91      119.35     33.72 o 
  -7   6   9      166.19      246.08     85.32 o 
  -6   6   9        0.48        2.61     55.50 o 
  -5   6   9       10.42       11.07     54.32 o 
  -4   6   9       14.38       16.30     49.40 o 
  -3   6   9      227.32      278.01     55.04 o 
  -2   6   9        3.52        5.28     42.48 o 
  -1   6   9        7.69       -0.77     36.90 o 
   0   6   9      249.32      221.18     44.23 o 
   1   6   9      135.81      137.65     21.17 o 
   2   6   9       12.07        9.38     18.98 o 
   3   6   9      217.72      248.29     32.23 o 
   4   6   9      169.76      177.72     34.18 o 
  -6   7   9       16.25        2.87     64.01 o 
  -5   7   9        0.05       -5.38     56.06 o 
  -4   7   9        3.66       -5.74     56.63 o 
  -3   7   9      121.54      116.48     53.30 o 
  -2   7   9       31.89       26.34     44.64 o 
  -1   7   9      409.65      477.92     61.91 o 
   0   7   9        0.47        5.89     38.90 o 
   1   7   9       86.68       62.06     37.15 o 
   2   7   9       68.51       49.56     37.61 o 
   3   7   9      101.47      106.34     31.72 o 
   4   7   9        1.65        6.15     31.41 o 
  -6   8   9        2.48       20.14     66.82 o 
  -5   8   9       35.16       37.05     59.39 o 
  -4   8   9       63.11       41.56     55.04 o 
  -3   8   9      169.05      148.41     57.86 o 
  -2   8   9       25.73       34.59     48.33 o 
  -1   8   9        3.42        0.67     42.69 o 
   0   8   9      140.53      170.14     44.89 o 
   1   8   9        3.04        2.77     39.36 o 
   2   8   9      345.92      402.44     54.83 o 
  -5   9   9       71.89       79.02     64.37 o 
  -4   9   9        0.01       -7.64     62.67 o 
  -3   9   9       20.36       46.74     55.91 o 
  -2   9   9       24.67        9.53     52.42 o 
  -1   9   9      130.96      196.32     54.17 o 
   0   9   9      120.64      107.21     43.51 o 
   1   9   9        7.41        6.61     37.20 o 
   2   9   9       61.59       83.02     48.27 o 
  -4  10   9       54.85       40.13     60.52 o 
  -3  10   9       35.37       17.27     60.11 o 
  -2  10   9      254.91      332.02     67.44 o 
  -1  10   9        0.10       -3.54     52.32 o 
   0  10   9       98.35      128.58     49.35 o 
   1  10   9       15.60       25.37     44.48 o 
  -3 -16  10       48.24       76.66     34.15 o 
  -2 -16  10        3.28        3.74     35.10 o 
   1 -16  10        0.02       -3.07     43.46 o 
   2 -16  10       34.34       20.24     56.52 o 
  -4 -15  10      223.90      306.67     39.00 o 
  -3 -15  10       51.76       53.47     28.41 o 
  -2 -15  10      197.16      178.37     29.50 o 
  -1 -15  10     1317.50     1402.10     52.78 o 
   0 -15  10      467.31      563.86     57.81 o 
   1 -15  10       42.64       41.97     40.59 o 
   2 -15  10      116.54      118.63     55.60 o 
   3 -15  10       12.77        5.18     49.40 o 
  -5 -14  10      161.22       92.35     74.05 o 
  -4 -14  10       86.87       61.95     30.51 o 
  -3 -14  10       54.52       58.15     25.85 o 
  -2 -14  10       20.30       20.65     22.15 o 
  -1 -14  10      483.31      494.42     38.46 o 
   0 -14  10      222.51      234.00     33.38 o 
   1 -14  10      220.22      239.37     45.10 o 
   2 -14  10      186.82      255.67     51.04 o 
   3 -14  10      184.93      208.98     55.50 o 
   4 -14  10      403.11      512.97     76.77 o 
  -6 -13  10      224.12      234.81     74.72 o 
  -5 -13  10       43.55       36.49     56.83 o 
  -4 -13  10       77.81       72.83     26.11 o 
  -3 -13  10      224.40      239.12     34.77 o 
  -2 -13  10       27.34       13.37     22.06 o 
  -1 -13  10     1056.36     1092.82     35.30 o 
   0 -13  10       59.60       52.85     26.66 o 
   1 -13  10       87.44       55.89     23.77 o 
   2 -13  10      504.41      635.66     60.98 o 
   3 -13  10      476.30      511.13     65.90 o 
   4 -13  10        0.22        5.89     48.38 o 
  -6 -12  10       86.55       85.94     56.27 o 
  -5 -12  10        0.03       -0.10     56.73 o 
  -4 -12  10      661.63      677.99     68.72 o 
  -3 -12  10        0.48        0.42     18.55 o 
  -2 -12  10      408.64      420.25     31.52 o 
  -1 -12  10      398.19      400.40     22.18 o 
   0 -12  10       63.67       58.57     22.98 o 
   1 -12  10        2.86        0.12     20.82 o 
   2 -12  10      630.43      657.82     35.24 o 
   3 -12  10      908.29     1163.29     78.20 o 
   4 -12  10      255.70      238.50     53.40 o 
   5 -12  10        1.78       -6.41     46.99 o 
  -7 -11  10       47.78       29.88     63.80 o 
  -6 -11  10      165.36      112.02     58.52 o 
  -5 -11  10       46.65       25.78     46.07 o 
  -4 -11  10     1530.22     1828.10     93.99 o 
  -3 -11  10      723.23      703.35     62.88 o 
  -2 -11  10       19.06        9.53     15.85 o 
  -1 -11  10      432.89      521.15     24.02 o 
   0 -11  10      958.47     1126.66     61.32 o 
   1 -11  10     1508.49     1604.45     50.04 o 
   2 -11  10      422.54      405.72    128.37 o 
   3 -11  10        4.86        5.01     18.31 o 
   4 -11  10       17.72       -0.47     19.28 o 
   5 -11  10        0.96       -2.25     44.53 o 
  -7 -10  10       64.62       84.30     62.06 o 
  -6 -10  10      167.08      117.76     51.71 o 
  -5 -10  10       64.59       12.71     45.81 o 
  -4 -10  10     1590.25     1479.02     86.04 o 
  -3 -10  10      379.83      343.35     50.37 o 
  -2 -10  10       26.97       11.12     31.93 o 
  -1 -10  10      204.35      250.61     25.36 o 
   0 -10  10      405.09      405.40     28.18 o 
   1 -10  10     1209.39     1416.31     64.60 o 
   2 -10  10     2301.80     2480.28     79.59 o 
   3 -10  10        3.98       12.55     17.50 o 
   4 -10  10        0.08       -2.67     18.59 o 
   5 -10  10        2.05        3.21     21.43 o 
   6 -10  10        6.97       13.63     46.43 o 
  -7  -9  10       77.88       15.37     51.35 o 
  -6  -9  10      108.63      105.98     48.17 o 
  -5  -9  10      165.64       92.81     41.46 o 
  -4  -9  10      261.19      240.75     43.41 o 
  -3  -9  10      498.98      485.76     48.63 o 
  -2  -9  10     1704.18     1709.37     79.79 o 
  -1  -9  10      198.38      191.13     21.74 o 
   0  -9  10     1038.00     1207.68     42.29 o 
   1  -9  10        7.06        4.75     15.26 o 
   2  -9  10      304.14      315.37     24.11 o 
   3  -9  10       85.46       36.70     27.78 o 
   4  -9  10       38.66       30.87     19.01 o 
   5  -9  10       26.76       27.35     21.44 o 
   6  -9  10       56.95       52.65     25.20 o 
  -8  -8  10       88.31       56.42     60.78 o 
  -7  -8  10       65.24      131.14     60.57 o 
  -6  -8  10      162.34      163.07     52.37 o 
  -5  -8  10      943.81     1052.49     69.75 o 
  -4  -8  10       38.74       32.75     32.49 o 
  -3  -8  10      142.43      133.24     35.10 o 
  -2  -8  10      905.93      877.80     59.96 o 
  -1  -8  10       82.26       82.81     31.72 o 
   0  -8  10      468.03      499.75     43.51 o 
   1  -8  10        0.62        1.39     14.23 o 
   2  -8  10        0.17        4.03     14.93 o 
   3  -8  10        0.00        0.57     15.48 o 
   4  -8  10       14.52       10.56     17.89 o 
   5  -8  10        6.37       12.92     20.86 o 
   6  -8  10       29.57       15.78     24.21 o 
  -8  -7  10       16.35        0.87     50.53 o 
  -7  -7  10      378.33      386.60     69.44 o 
  -6  -7  10      415.28      352.52     53.50 o 
  -5  -7  10       13.67        6.20     32.44 o 
  -4  -7  10      172.76      117.56     34.80 o 
  -3  -7  10      184.37      136.31     35.36 o 
  -2  -7  10      313.33      262.74     36.33 o 
  -1  -7  10      706.24      594.10     41.87 o 
   0  -7  10     1337.34     1409.08     40.71 o 
   1  -7  10      287.38      340.80     22.72 o 
   2  -7  10     1500.19     1507.89     43.54 o 
   3  -7  10        0.52       -0.50     14.06 o 
   4  -7  10        0.63        7.87     17.60 o 
   5  -7  10      257.58      213.64     44.35 o 
   6  -7  10      712.09      799.50     41.28 o 
  -8  -6  10       32.37        4.71     57.09 o 
  -7  -6  10        9.66        9.89     56.27 o 
  -6  -6  10      389.62      373.23     56.78 o 
  -5  -6  10       76.97       92.60     39.87 o 
  -4  -6  10       26.57        2.36     29.21 o 
  -3  -6  10      309.86      381.84     40.84 o 
  -2  -6  10      255.85      173.78     33.57 o 
  -1  -6  10     1195.52     1164.88     53.14 o 
   0  -6  10      437.09      457.42     34.44 o 
   1  -6  10        7.01       -0.54     12.17 o 
   2  -6  10      303.60      285.85     19.98 o 
   3  -6  10      675.09      689.02     45.15 o 
   5  -6  10      609.38      701.52     34.80 o 
   6  -6  10       49.00       67.75     24.69 o 
  -8  -5  10      223.06      244.91     61.19 o 
  -7  -5  10      123.40      175.52     56.32 o 
  -6  -5  10      299.96      339.76     51.45 o 
  -5  -5  10        0.38        3.23     34.33 o 
  -4  -5  10       53.02       49.35     33.98 o 
  -3  -5  10      719.80      800.93     55.60 o 
  -2  -5  10       36.51        9.38     22.70 o 
  -1  -5  10      233.58      212.21     25.88 o 
   0  -5  10       19.24        8.40     16.91 o 
   1  -5  10      270.78      249.15     18.43 o 
   2  -5  10      219.66      204.04     17.53 o 
   3  -5  10       10.21       15.11     13.73 o 
   4  -5  10      418.23      395.09     24.55 o 
   5  -5  10       79.31       85.93     20.39 o 
   6  -5  10        0.60       -0.19     21.36 o 
  -8  -4  10       19.71       11.79     60.42 o 
  -7  -4  10        4.36       31.93     49.30 o 
  -6  -4  10        1.40       -6.51     41.97 o 
  -5  -4  10      199.23      239.88     43.56 o 
  -4  -4  10      671.48      703.35     53.24 o 
  -3  -4  10      492.90      574.78     46.17 o 
  -2  -4  10       15.14        3.95     23.78 o 
  -1  -4  10      313.82      285.54     28.70 o 
   0  -4  10     1525.60     1526.50     62.44 o 
   1  -4  10      303.23      272.63     24.60 o 
   2  -4  10      738.80      667.40     26.58 o 
   3  -4  10     1959.15     2001.13     49.89 o 
   4  -4  10      193.08      221.69     21.41 o 
   5  -4  10        2.37        5.72     17.03 o 
   6  -4  10      214.19      217.08     33.05 o 
  -8  -3  10       78.31       74.82     63.14 o 
  -7  -3  10      149.79      285.13     57.50 o 
  -6  -3  10        1.02      -10.10     40.74 o 
  -5  -3  10      142.36      128.88     38.95 o 
  -4  -3  10      400.77      476.69     46.02 o 
  -3  -3  10        1.61        6.87     24.39 o 
  -2  -3  10      415.36      437.85     33.11 o 
  -1  -3  10     1871.07     1840.44     47.79 o 
   0  -3  10        5.84        9.20     12.75 o 
   1  -3  10     1445.18     1512.27     52.94 o 
   2  -3  10      214.87      255.62     25.57 o 
   3  -3  10      114.41      111.29     16.39 o 
   4  -3  10      376.00      362.12     26.14 o 
   5  -3  10      106.11       98.48     19.99 o 
   6  -3  10      255.26      282.93     35.72 o 
  -8  -2  10        0.98       11.12     61.75 o 
  -7  -2  10        5.54        0.51     51.66 o 
  -6  -2  10      110.82      117.05     42.64 o 
  -5  -2  10        6.30       33.62     35.51 o 
  -4  -2  10      193.55      153.58     35.51 o 
  -3  -2  10      127.93      115.71     28.80 o 
  -2  -2  10      132.02      122.56     20.02 o 
  -1  -2  10       61.79       36.15     30.62 o 
   0  -2  10      616.26      595.80     27.49 o 
   1  -2  10     1653.33     1812.83     58.88 o 
   2  -2  10       11.03        5.59     17.12 o 
   3  -2  10        4.93       -0.05     17.63 o 
   4  -2  10       36.48       26.33     14.91 o 
   5  -2  10        1.30       -2.97     25.01 o 
   6  -2  10        2.42       -1.79     29.47 o 
  -7  -1  10        0.04       -5.94     49.20 o 
  -6  -1  10       42.58       11.33     42.33 o 
  -5  -1  10      202.27      157.38     38.13 o 
  -4  -1  10     1032.27     1130.34     59.96 o 
  -3  -1  10      643.67      645.06     61.29 o 
  -2  -1  10       19.79        9.19     15.70 o 
  -1  -1  10      480.28      413.49     77.07 o 
   0  -1  10       43.25       46.07     15.62 o 
   1  -1  10      285.25      247.37     25.11 o 
   2  -1  10       20.76        4.41     15.68 o 
   3  -1  10      176.58      169.52     24.44 o 
   4  -1  10       17.70       10.45     21.32 o 
   5  -1  10      161.42      143.59     31.98 o 
   6  -1  10       45.31       55.86     32.34 o 
  -8   0  10      158.97       83.53     36.38 o 
  -7   0  10      126.60      128.06     48.68 o 
  -6   0  10      854.18     1077.43     55.36 o 
  -5   0  10       95.20       87.86     28.78 o 
  -4   0  10       24.67       19.57     22.85 o 
  -3   0  10       72.25       65.37     19.80 o 
  -2   0  10      519.96      577.83     28.65 o 
  -1   0  10       98.94       77.38     16.63 o 
   0   0  10       36.57       22.26     14.08 o 
   1   0  10       84.85       98.46     18.76 o 
   2   0  10       91.40       75.79     22.60 o 
   3   0  10       79.01       45.20     21.16 o 
   4   0  10      139.88      151.64     26.65 o 
   5   0  10        8.61       11.63     26.49 o 
   6   0  10        0.96        3.38     29.72 o 
  -8   1  10        0.33        2.92     45.97 o 
  -7   1  10       44.73       32.18     55.55 o 
  -6   1  10       66.02       43.05     54.27 o 
  -5   1  10        2.76       -4.05     47.20 o 
  -4   1  10        0.71        0.51     22.11 o 
  -3   1  10       18.11       14.17     17.87 o 
  -2   1  10        0.43        3.08     15.19 o 
  -1   1  10      111.60      113.97     27.93 o 
   0   1  10       49.75       54.81     16.82 o 
   1   1  10      389.22      457.05     25.68 o 
   2   1  10       15.68       13.63     18.35 o 
   3   1  10      130.88      135.90     25.32 o 
   4   1  10       42.93       48.74     24.34 o 
   5   1  10       55.04       55.19     30.18 o 
  -8   2  10        0.17       -0.56     69.13 o 
  -7   2  10       12.51       20.24     72.00 o 
  -6   2  10        9.96       15.89     56.73 o 
  -5   2  10        0.69       -1.38     47.15 o 
  -4   2  10        0.65       -0.10     39.31 o 
  -3   2  10       29.86       15.26     17.33 o 
  -2   2  10       90.78      127.74     30.44 o 
  -1   2  10      370.95      395.85     25.00 o 
   0   2  10      107.28      110.99     28.90 o 
   1   2  10      237.80      234.26    147.38 o 
   2   2  10        3.99       15.89     22.29 o 
   3   2  10       83.30       72.51     25.52 o 
   4   2  10      318.92      387.22     35.77 o 
   5   2  10       13.40       20.24     29.98 o 
  -8   3  10       38.95       14.09     81.53 o 
  -7   3  10       29.84       65.39     81.79 o 
  -6   3  10       74.06       87.12     63.55 o 
  -5   3  10       46.38       33.77     52.63 o 
  -4   3  10        0.92        0.61     46.02 o 
  -3   3  10       95.17       65.13     41.15 o 
  -2   3  10       61.18       64.78     17.73 o 
  -1   3  10       65.87       83.22     18.04 o 
   0   3  10      182.19      215.44     22.60 o 
   1   3  10        3.83        5.29     17.07 o 
   2   3  10       17.70       15.22     19.68 o 
   3   3  10      708.88      780.99     48.12 o 
   4   3  10       91.07      117.46     29.31 o 
   5   3  10       57.50       69.28     30.34 o 
  -7   4  10       42.76       24.14     73.49 o 
  -6   4  10      387.50      590.36     88.35 o 
  -5   4  10       33.99       41.00     54.78 o 
  -4   4  10       12.06       28.44     46.99 o 
  -3   4  10     1223.10     1345.57     90.40 o 
  -2   4  10      270.10      229.53     50.94 o 
  -1   4  10      193.43      251.15     24.07 o 
   0   4  10        9.50       -1.86     18.19 o 
   1   4  10      287.30      311.64     25.42 o 
   2   4  10      334.02      374.35     35.00 o 
   3   4  10       18.22       18.40     23.37 o 
   4   4  10       72.16       65.44     29.93 o 
  -7   5  10        7.58       10.15     79.48 o 
  -6   5  10        4.77       15.58     64.06 o 
  -5   5  10      593.85      572.01     77.84 o 
  -4   5  10      282.03      354.73     67.95 o 
  -3   5  10       26.75       11.84     47.66 o 
  -2   5  10       43.09       47.66     49.45 o 
  -1   5  10       84.13       79.12     42.74 o 
   0   5  10       39.28       41.30     38.49 o 
   1   5  10      106.28       88.49     21.34 o 
   2   5  10        1.89        0.67     24.44 o 
   3   5  10       25.04        9.43     26.80 o 
   4   5  10        0.10        3.43     26.29 o 
  -6   6  10        0.80       -6.10     62.62 o 
  -5   6  10      394.20      441.43     77.02 o 
  -4   6  10       58.83       20.60     54.58 o 
  -3   6  10        6.51       27.67     53.86 o 
  -2   6  10      211.55      232.91     59.55 o 
  -1   6  10      229.46      248.44     55.76 o 
   0   6  10        1.85        8.61     38.13 o 
   1   6  10       65.07       79.74     36.28 o 
   2   6  10      282.04      255.72     34.44 o 
   3   6  10       33.53       39.61     29.06 o 
  -6   7  10      203.69      254.44     79.89 o 
  -5   7  10       77.67       84.25     66.06 o 
  -4   7  10       67.16       60.62     58.78 o 
  -3   7  10        0.68        0.51     51.86 o 
  -2   7  10        1.16        8.20     47.40 o 
  -1   7  10       92.79       67.75     48.79 o 
   0   7  10       12.74       15.53     40.23 o 
   1   7  10        2.49        5.02     39.36 o 
   3   7  10       16.84        3.13     31.93 o 
  -5   8  10       19.09        4.20     60.68 o 
  -4   8  10       12.86        9.48     55.96 o 
  -3   8  10      155.35      172.49     62.98 o 
  -2   8  10      194.19      168.70     63.49 o 
  -1   8  10        8.73       27.62     53.30 o 
   0   8  10      131.11      123.66     46.63 o 
   1   8  10        6.35       12.45     44.58 o 
  -4   9  10        2.10       -0.61     68.31 o 
  -3   9  10       32.56        2.10     63.03 o 
  -2   9  10        3.31        1.28     56.42 o 
  -1   9  10       24.49       34.18     51.25 o 
   0   9  10        0.23      -16.25     42.84 o 
   1   9  10       21.37        8.20     48.58 o 
  -2  10  10        0.01       -7.28     57.19 o 
  -3 -16  11        5.23        4.05     33.33 o 
  -2 -16  11       20.48       38.09     29.28 o 
   0 -16  11       12.34        0.36     48.12 o 
   1 -16  11      223.87      235.89     59.04 o 
   2 -16  11      470.61      461.98     65.80 o 
  -4 -15  11       37.90       34.95     75.18 o 
  -3 -15  11        5.94        0.57     27.10 o 
  -2 -15  11        3.68        2.17     27.54 o 
  -1 -15  11       44.73       34.33     50.68 o 
   0 -15  11       39.70        9.53     43.51 o 
   1 -15  11       12.24       19.42     40.84 o 
   2 -15  11        2.53       -8.35     48.79 o 
   3 -15  11       80.55       83.63     60.68 o 
  -5 -14  11        7.01        1.08     74.31 o 
  -4 -14  11       58.85       28.03     60.57 o 
  -3 -14  11      456.15      487.29     38.28 o 
  -2 -14  11       72.92       55.12     26.54 o 
  -1 -14  11        5.27        3.12     26.03 o 
   0 -14  11      250.20      260.73     33.49 o 
   1 -14  11       62.13       65.70     43.61 o 
   2 -14  11       70.72       66.01     43.51 o 
   3 -14  11       35.39        9.48     51.96 o 
  -5 -13  11       19.79       -8.97     65.54 o 
  -4 -13  11       35.67       11.48     59.09 o 
  -3 -13  11        3.04        1.49     51.45 o 
  -2 -13  11        5.83        7.99     21.37 o 
  -1 -13  11      148.66      175.00     30.20 o 
   0 -13  11      505.79      517.32     37.81 o 
   1 -13  11     1332.14     1638.09     57.07 o 
   2 -13  11      172.24      195.30     26.86 o 
   3 -13  11       11.42       30.54     49.56 o 
   4 -13  11      150.07      176.54     55.45 o 
  -6 -12  11       36.13       40.48     65.44 o 
  -5 -12  11      315.03      356.88     71.49 o 
  -4 -12  11       89.02       87.43     55.70 o 
  -3 -12  11      218.81      220.00     54.58 o 
  -2 -12  11      426.17      408.12     52.27 o 
  -1 -12  11       70.32       52.82     23.77 o 
   0 -12  11      229.63      244.21     28.40 o 
   1 -12  11      502.61      522.21     33.05 o 
   2 -12  11      173.58      179.07     24.80 o 
   3 -12  11      418.08      157.45     74.10 o 
   4 -12  11      145.43      182.59     54.78 o 
  -6 -11  11        3.04        2.10     57.96 o 
  -5 -11  11        0.06       -8.15     50.63 o 
  -4 -11  11        0.38        5.64     41.25 o 
  -3 -11  11       33.81       77.33     45.71 o 
  -2 -11  11       14.89        3.59     35.56 o 
  -1 -11  11       18.99       21.59     21.87 o 
   0 -11  11       38.79       50.13     20.99 o 
   1 -11  11       58.69       57.19     22.34 o 
   2 -11  11       26.23       14.38     19.73 o 
   3 -11  11       58.91       76.57     21.91 o 
   4 -11  11      205.26      208.67     26.60 o 
   5 -11  11       21.81       45.71     47.56 o 
  -7 -10  11       36.57       70.82     64.67 o 
  -6 -10  11      201.69      223.02     62.88 o 
  -5 -10  11      164.60       98.44     46.43 o 
  -4 -10  11        0.58        4.41     38.54 o 
  -3 -10  11      707.09      730.51     60.21 o 
  -2 -10  11      278.76      276.47     44.07 o 
  -1 -10  11      901.42      953.36     40.85 o 
   0 -10  11      930.52     1136.96     43.13 o 
   1 -10  11       28.86       22.11     18.97 o 
   2 -10  11       21.18       31.79     19.52 o 
   3 -10  11        3.94       -1.70     18.98 o 
   4 -10  11      141.82      133.12     24.47 o 
   5 -10  11       24.07        8.11     23.54 o 
  -7  -9  11       17.63        3.18     60.47 o 
  -6  -9  11      102.24       32.54     47.35 o 
  -5  -9  11        0.38       -2.51     38.49 o 
  -4  -9  11       85.44       52.48     42.28 o 
  -3  -9  11      420.08      387.22     47.71 o 
  -2  -9  11     1160.53     1147.15     67.13 o 
  -1  -9  11      129.38       97.57     35.10 o 
   0  -9  11      411.40      446.86     27.64 o 
   1  -9  11      690.87      816.11     34.79 o 
   2  -9  11       28.05       26.34     17.96 o 
   3  -9  11      267.41      230.89     23.64 o 
   4  -9  11      102.20       88.20     20.60 o 
   5  -9  11       21.73        9.32     21.38 o 
  -7  -8  11       57.65       63.65     62.62 o 
  -6  -8  11       15.92        9.79     49.56 o 
  -5  -8  11      160.94      174.34     48.22 o 
  -4  -8  11       38.45       31.41     34.49 o 
  -3  -8  11      116.32      105.46     39.77 o 
  -2  -8  11      332.25      346.48     42.02 o 
  -1  -8  11      166.36      186.95     35.41 o 
   0  -8  11      106.70      109.25     18.79 o 
   1  -8  11       72.54       67.98     16.80 o 
   2  -8  11       68.18       62.22     17.80 o 
   3  -8  11       54.32       60.49     19.08 o 
   4  -8  11        3.11        8.32     19.52 o 
   5  -8  11       75.36       90.77     22.88 o 
   6  -8  11        0.02       -0.90     25.86 o 
  -8  -7  11       22.51       14.91     61.14 o 
  -7  -7  11      189.39      184.02     59.91 o 
  -6  -7  11        6.53       -4.15     47.10 o 
  -5  -7  11        2.15        6.66     39.36 o 
  -4  -7  11     1002.70      840.03     62.42 o 
  -3  -7  11        6.47       -4.66     30.24 o 
  -2  -7  11      883.71     1066.07     63.49 o 
  -1  -7  11      371.79      371.53     38.95 o 
   0  -7  11      238.66      232.04     31.21 o 
   1  -7  11       83.66       63.08     17.83 o 
   2  -7  11      135.10      123.94     23.70 o 
   3  -7  11        6.83       10.18     16.30 o 
   4  -7  11       79.30       74.12     20.42 o 
   5  -7  11        0.97       -1.61     20.61 o 
   6  -7  11       27.95       43.32     24.20 o 
  -8  -6  11        0.31        6.35     59.75 o 
  -7  -6  11      362.54      543.93     76.56 o 
  -6  -6  11      256.17      354.73     58.88 o 
  -5  -6  11      268.95      198.17     45.87 o 
  -4  -6  11        9.24        1.90     30.75 o 
  -3  -6  11       58.99       41.66     33.57 o 
  -2  -6  11       39.80       21.88     26.39 o 
  -1  -6  11        3.55        2.31     23.62 o 
   0  -6  11       27.78       28.29     18.91 o 
   1  -6  11      239.91      268.28     21.07 o 
   2  -6  11        0.03        2.08     13.69 o 
   3  -6  11      206.91      184.79     20.21 o 
   4  -6  11       31.77       15.65     18.21 o 
   5  -6  11       13.00       10.46     19.73 o 
   6  -6  11       37.81       33.51     24.07 o 
  -8  -5  11       14.43       18.19     60.47 o 
  -7  -5  11        7.88       21.32     59.91 o 
  -6  -5  11      118.70      177.47     50.58 o 
  -5  -5  11      223.16      235.78     46.07 o 
  -4  -5  11      262.19      245.73     40.59 o 
  -3  -5  11      424.18      476.08     47.04 o 
  -2  -5  11      815.26      875.34     53.14 o 
  -1  -5  11     1164.64     1140.18     51.09 o 
   0  -5  11       36.50       36.38     18.55 o 
   1  -5  11       35.62       40.74     20.75 o 
   2  -5  11       60.41       41.66     14.09 o 
   3  -5  11      397.68      320.03     29.88 o 
   4  -5  11       58.64       83.98     18.56 o 
   5  -5  11      181.49      190.87     26.31 o 
   6  -5  11      201.33      203.65     37.15 o 
  -8  -4  11      160.86      196.43     68.57 o 
  -7  -4  11       14.28        5.74     55.76 o 
  -6  -4  11       51.02       69.13     41.15 o 
  -5  -4  11      185.08      191.30     44.43 o 
  -4  -4  11      204.28      202.22     41.61 o 
  -3  -4  11      327.72      343.14     40.84 o 
  -2  -4  11       85.68       70.67     26.03 o 
  -1  -4  11      343.14      297.33     29.52 o 
   0  -4  11        6.95        4.15     17.99 o 
   1  -4  11        0.50       -1.13     18.04 o 
   2  -4  11        2.15       10.20     18.70 o 
   3  -4  11       18.37       14.27     15.80 o 
   4  -4  11      252.83      254.34     45.97 o 
   5  -4  11       30.61       23.78     19.17 o 
   6  -4  11       17.88       21.57     31.88 o 
  -8  -3  11        0.26       14.61     69.54 o 
  -7  -3  11       11.10        1.28     55.14 o 
  -6  -3  11      236.41      218.31     49.97 o 
  -5  -3  11       10.17        6.61     37.51 o 
  -4  -3  11       66.85       50.89     34.74 o 
  -3  -3  11      349.79      335.76     38.84 o 
  -2  -3  11       93.94       85.73     24.85 o 
  -1  -3  11      548.99      525.00     27.85 o 
   0  -3  11      187.52      215.01     20.10 o 
   1  -3  11      439.23      440.31     30.70 o 
   2  -3  11       52.58       55.40     18.04 o 
   3  -3  11      339.24      344.89     33.46 o 
   4  -3  11      237.11      260.17     61.80 o 
   5  -3  11      162.03      182.90     31.72 o 
   6  -3  11        9.09       15.78     32.75 o 
  -7  -2  11      351.19      483.76     66.82 o 
  -6  -2  11      387.38      497.86     56.11 o 
  -5  -2  11       26.69       27.52     38.18 o 
  -4  -2  11      573.34      667.99     51.30 o 
  -3  -2  11      924.58      913.61     78.92 o 
  -2  -2  11        7.06       -1.79     16.80 o 
  -1  -2  11     2644.37     2257.84    357.52 o 
   0  -2  11       60.32       61.06     17.22 o 
   1  -2  11       17.32       20.29     17.17 o 
   2  -2  11       12.90        5.18     17.37 o 
   3  -2  11      173.26      157.43     26.03 o 
   4  -2  11        5.63       -0.56     24.55 o 
   5  -2  11      179.13      164.65     34.33 o 
  -6  -1  11      217.71      358.52     51.76 o 
  -5  -1  11     1344.88     1386.19     57.74 o 
  -4  -1  11       50.67       65.01     26.07 o 
  -3  -1  11     1070.95     1023.66     40.68 o 
  -2  -1  11        0.36        0.31     15.63 o 
  -1  -1  11       33.73       24.72     20.93 o 
   0  -1  11      203.22      203.42     20.01 o 
   1  -1  11      259.56      230.40     25.01 o 
   2  -1  11       12.64        5.33     18.24 o 
   3  -1  11        8.95       -4.66     22.34 o 
   4  -1  11        0.04        5.18     25.98 o 
   5  -1  11       94.65       79.38     32.29 o 
  -8   0  11        0.47        6.71     36.54 o 
  -7   0  11        0.49       -2.05     49.66 o 
  -6   0  11       57.07       27.42     51.50 o 
  -5   0  11      499.65      473.22     39.95 o 
  -4   0  11      350.42      393.74     34.07 o 
  -3   0  11      150.43      126.80     22.27 o 
  -2   0  11      315.62      332.98     24.61 o 
  -1   0  11      150.62      182.92     21.75 o 
   0   0  11        6.70        4.91     15.97 o 
   1   0  11       50.45       33.72     20.70 o 
   3   0  11      157.71      141.39     26.70 o 
   4   0  11        0.21       -4.10     26.55 o 
   5   0  11        3.80        3.23     29.72 o 
  -8   1  11        1.55        1.59     51.04 o 
  -7   1  11      173.21      158.71     63.29 o 
  -6   1  11        5.06       -0.26     53.81 o 
  -5   1  11      147.03       71.64     56.99 o 
  -4   1  11      118.74      114.49     25.48 o 
  -3   1  11       52.69       44.87     21.15 o 
  -2   1  11      126.78      141.44     20.61 o 
  -1   1  11      202.62      195.05     21.97 o 
   0   1  11     1115.49     1200.44     40.78 o 
   1   1  11        5.13        6.87     20.91 o 
   2   1  11       33.54       10.40     20.24 o 
   3   1  11        6.26        0.92     22.91 o 
   4   1  11       33.09       26.55     29.26 o 
   5   1  11        0.37        4.41     32.34 o 
  -7   2  11       62.71      117.40     75.64 o 
  -6   2  11       79.30       70.51     64.88 o 
  -5   2  11       38.00       25.47     53.04 o 
  -4   2  11       27.00       16.19     47.92 o 
  -3   2  11      173.23      178.45     24.36 o 
  -2   2  11        2.25       -2.43     17.09 o 
  -1   2  11       41.16       33.72     18.15 o 
   0   2  11       46.75       27.07     18.60 o 
   1   2  11     1632.12     2022.89     69.85 o 
   2   2  11      156.39      161.99     27.62 o 
   3   2  11        0.16       -8.10     26.75 o 
   4   2  11        4.90        1.74     30.03 o 
   5   2  11        2.62       -6.76     33.72 o 
  -7   3  11       84.44       74.00     85.68 o 
  -6   3  11       11.65       -6.30     63.14 o 
  -5   3  11      114.62       70.62     62.83 o 
  -4   3  11      336.11      317.62     61.70 o 
  -3   3  11      253.72      222.15     54.58 o 
  -2   3  11      281.33      299.28     54.63 o 
  -1   3  11      695.92      823.53     35.80 o 
   0   3  11      462.79      497.30     29.65 o 
   1   3  11       15.99       16.19     23.27 o 
   2   3  11        8.10       18.35     26.70 o 
   3   3  11      116.87      102.59     32.44 o 
   4   3  11       13.32        5.69     28.34 o 
  -7   4  11        0.69        9.74     82.20 o 
  -6   4  11      109.92       83.22     71.49 o 
  -5   4  11      175.05      144.72     64.72 o 
  -4   4  11       83.14       68.98     54.27 o 
  -3   4  11      196.20      234.76     62.32 o 
  -2   4  11      335.56      431.44     62.21 o 
  -1   4  11      215.83      200.32     49.71 o 
   0   4  11       39.96       25.86     19.74 o 
   1   4  11        4.85        6.06     20.80 o 
   2   4  11        7.58       21.52     25.88 o 
   3   4  11      126.95      131.09     34.69 o 
   4   4  11      175.66      179.11     37.56 o 
  -6   5  11       55.04      100.95     69.69 o 
  -5   5  11       61.94        9.38     64.42 o 
  -4   5  11      135.03      155.94     60.88 o 
  -2   5  11      747.22      720.21     74.87 o 
  -1   5  11      234.61      215.90     50.58 o 
   0   5  11      112.60      104.64     44.84 o 
   1   5  11       36.71       25.34     22.38 o 
   2   5  11        1.73       -5.64     25.47 o 
   3   5  11        6.29       16.30     30.39 o 
  -6   6  11       46.09       21.93     69.49 o 
  -5   6  11      106.86       84.50     66.72 o 
  -4   6  11      310.64      237.42     67.08 o 
  -3   6  11        0.30        1.95     53.91 o 
  -2   6  11       76.74       30.65     54.78 o 
  -1   6  11      121.57       88.25     47.97 o 
   0   6  11       18.37       42.64     47.51 o 
   1   6  11       59.29       76.05     40.07 o 
   3   6  11      122.73      134.37     36.28 o 
  -5   7  11       28.21       42.18     69.49 o 
  -4   7  11       27.23       22.04     61.03 o 
  -3   7  11        5.31       10.25     57.40 o 
  -2   7  11       17.81        7.74     50.58 o 
  -1   7  11      288.29      256.54     59.96 o 
   0   7  11      180.39      190.12     55.45 o 
   1   7  11       14.82       25.57     47.25 o 
  -4   8  11      101.75       46.58     65.60 o 
  -3   8  11        2.97      -10.81     55.55 o 
  -2   8  11       40.77       30.70     60.52 o 
  -1   8  11       11.14       15.27     52.42 o 
   0   8  11      154.16      115.00     50.94 o 
   1   8  11       76.56       95.88     53.60 o 
  -2   9  11      104.91      148.20     67.39 o 
  -2 -16  12       49.94       69.85     60.21 o 
   0 -16  12        0.03        3.02     42.59 o 
   1 -16  12       48.49       90.45     57.04 o 
  -3 -15  12        2.54       11.38     57.04 o 
  -2 -15  12       46.65       63.03     56.93 o 
  -1 -15  12        3.46       -0.05     29.50 o 
   0 -15  12       11.89       12.96     31.68 o 
   1 -15  12       44.57       74.36     51.09 o 
   2 -15  12        0.15       10.40     50.68 o 
  -4 -14  12       30.20       34.95     67.39 o 
  -3 -14  12      189.98      166.60     64.47 o 
  -2 -14  12       92.12       29.36     46.94 o 
  -1 -14  12       36.50       41.27     28.06 o 
   0 -14  12        4.09        3.72     29.34 o 
   1 -14  12        0.40       -1.56     27.61 o 
   2 -14  12        0.83       -0.31     40.69 o 
   3 -14  12       23.18       18.04     47.97 o 
  -5 -13  12       46.10       40.84     61.39 o 
  -4 -13  12       92.94      101.42     63.49 o 
  -3 -13  12       56.58       42.18     49.56 o 
  -2 -13  12      129.64      115.05     47.30 o 
  -1 -13  12      305.15      314.61     44.48 o 
   0 -13  12       20.78       17.43     24.36 o 
   1 -13  12       41.45       28.62     25.19 o 
   2 -13  12      226.73      237.11     29.88 o 
   3 -13  12        0.31        4.56     39.82 o 
   4 -13  12      124.39      150.97     55.55 o 
  -6 -12  12       29.33       29.16     60.32 o 
  -5 -12  12       30.86       58.88     55.76 o 
  -4 -12  12       15.95        4.61     53.71 o 
  -3 -12  12       20.69       30.39     44.53 o 
  -2 -12  12       91.11      112.08     49.15 o 
  -1 -12  12       24.82       12.84     22.19 o 
   0 -12  12       43.06       32.27     24.07 o 
   1 -12  12       20.73       16.97     23.44 o 
   2 -12  12      258.42      233.43     30.08 o 
   3 -12  12       64.30       77.04     24.80 o 
   4 -12  12        0.13        4.00     44.48 o 
  -6 -11  12      216.85      248.80     69.90 o 
  -5 -11  12      413.97      421.60     63.75 o 
  -4 -11  12        0.45       -8.05     43.51 o 
  -3 -11  12      804.65      754.50     65.08 o 
  -2 -11  12      128.37       80.66     40.54 o 
  -1 -11  12        1.27        5.69     34.49 o 
   0 -11  12        4.12        5.59     21.30 o 
   1 -11  12      136.29      114.58     22.89 o 
   2 -11  12      544.95      603.06     34.65 o 
   3 -11  12      115.47       95.59     22.59 o 
   4 -11  12        3.43       -0.71     22.79 o 
  -6 -10  12       12.86       10.45     50.73 o 
  -5 -10  12      202.98      147.79     50.22 o 
  -4 -10  12      397.67      308.19     52.12 o 
  -3 -10  12       18.61       19.78     38.54 o 
  -2 -10  12        1.86       10.30     39.36 o 
  -1 -10  12       82.62       59.55     34.18 o 
   0 -10  12       23.77       26.09     20.27 o 
   1 -10  12        1.18        0.14     19.23 o 
   2 -10  12      246.95      223.36     24.99 o 
   3 -10  12      108.43      103.37     22.15 o 
   4 -10  12       22.23       20.80     23.24 o 
   5 -10  12       20.32       26.40     24.98 o 
  -7  -9  12       15.61       25.83     58.83 o 
  -6  -9  12      119.26      171.16     53.91 o 
  -5  -9  12       11.38        8.92     45.20 o 
  -4  -9  12      439.79      442.31     53.96 o 
  -3  -9  12       63.37       94.60     42.64 o 
  -2  -9  12       13.58       -2.15     31.93 o 
  -1  -9  12       10.64       11.74     29.31 o 
   0  -9  12      208.79      216.36     24.14 o 
   1  -9  12        3.05        3.72     17.55 o 
   2  -9  12       78.56       94.35     19.70 o 
   3  -9  12        0.35       -2.22     19.35 o 
   4  -9  12       25.82       17.23     21.28 o 
   5  -9  12        3.09        1.96     24.66 o 
  -7  -8  12       56.07       33.87     65.80 o 
  -6  -8  12        2.69        4.66     46.33 o 
  -5  -8  12       48.45       43.41     41.15 o 
  -4  -8  12       88.41       59.55     37.56 o 
  -3  -8  12      158.53       71.90     39.92 o 
  -2  -8  12        0.28       -5.12     30.49 o 
  -1  -8  12      596.70      565.09     44.64 o 
   0  -8  12       10.02        8.46     26.08 o 
   1  -8  12      129.78      131.72     19.55 o 
   2  -8  12      119.29      124.36     42.66 o 
   3  -8  12       38.82       45.83     19.11 o 
   4  -8  12       23.27       19.45     21.04 o 
   5  -8  12        6.55       -0.13     22.53 o 
  -7  -7  12       12.15       19.83     61.70 o 
  -6  -7  12       63.09       10.40     48.99 o 
  -5  -7  12        0.18        7.84     37.72 o 
  -4  -7  12        3.21        0.82     34.03 o 
  -3  -7  12        6.99       11.12     32.64 o 
  -2  -7  12      295.62      317.26     42.28 o 
  -1  -7  12        0.48       -2.41     26.19 o 
   0  -7  12      108.98       81.69     27.42 o 
   1  -7  12       23.52       18.39     15.68 o 
   2  -7  12       15.37        9.06     17.04 o 
   3  -7  12      162.43      140.37     20.80 o 
   4  -7  12       44.44       19.90     19.24 o 
   5  -7  12       16.05       20.88     23.17 o 
  -7  -6  12       72.89      100.29     60.32 o 
  -6  -6  12       15.86      -10.86     47.97 o 
  -5  -6  12       85.25       51.14     43.46 o 
  -4  -6  12      127.59       62.83     40.59 o 
  -3  -6  12      156.42      116.33     35.15 o 
  -2  -6  12      189.64      185.05     32.90 o 
  -1  -6  12      321.09      299.02     32.39 o 
   0  -6  12      700.86      735.48     45.25 o 
   1  -6  12      524.24      521.74     37.46 o 
   2  -6  12      201.85      163.00     34.49 o 
   3  -6  12      229.09      206.52     21.70 o 
   4  -6  12       60.26       50.00     29.36 o 
   5  -6  12       13.76        7.14     22.75 o 
  -8  -5  12        1.33       -7.53     77.79 o 
  -7  -5  12       78.44      102.90     56.93 o 
  -6  -5  12       10.69        2.41     47.10 o 
  -5  -5  12       17.15       12.91     35.87 o 
  -4  -5  12        0.02        6.41     33.21 o 
  -3  -5  12      307.45      259.61     41.36 o 
  -2  -5  12      109.67      109.51     28.29 o 
  -1  -5  12       10.67       -5.79     19.88 o 
   0  -5  12      357.19      342.94     32.08 o 
   1  -5  12       17.25        3.33     20.24 o 
   2  -5  12       23.28       10.20     19.47 o 
   3  -5  12       35.04       17.33     18.01 o 
   4  -5  12        0.13        1.63     18.38 o 
   5  -5  12       23.00       25.38     23.08 o 
  -8  -4  12       44.91        9.22     73.18 o 
  -7  -4  12        0.35       -4.82     59.65 o 
  -6  -4  12       80.35      101.67     50.07 o 
  -5  -4  12        7.65        4.66     36.54 o 
  -4  -4  12      284.36      324.70     47.61 o 
  -3  -4  12      293.71      326.08     41.56 o 
  -2  -4  12      588.86      638.27     43.15 o 
  -1  -4  12      138.94      114.53     20.05 o 
   0  -4  12     1079.27     1124.96     48.89 o 
   1  -4  12      391.76      418.83     32.23 o 
   2  -4  12       43.23       16.86     19.58 o 
   3  -4  12       26.74       33.82     24.85 o 
   4  -4  12      241.55      235.59     24.58 o 
   5  -4  12       36.99       48.28     21.61 o 
  -8  -3  12        0.04      -11.79     72.97 o 
  -7  -3  12        7.85      -11.99     54.58 o 
  -6  -3  12      255.95      257.00     54.22 o 
  -5  -3  12      977.51     1042.24     68.16 o 
  -4  -3  12      603.42      658.15     54.37 o 
  -3  -3  12      188.11      227.12     36.08 o 
  -2  -3  12     1616.20     1587.66     83.04 o 
  -1  -3  12       17.94       21.09     17.97 o 
   0  -3  12      256.93      250.95     26.44 o 
   1  -3  12        0.06        0.00     19.88 o 
   2  -3  12       29.03       20.86     21.11 o 
   3  -3  12       26.58        5.28     22.09 o 
   4  -3  12        3.80        1.95     27.16 o 
   5  -3  12        1.01        0.82     28.44 o 
  -7  -2  12       11.84        8.51     54.73 o 
  -6  -2  12       10.55        0.15     44.33 o 
  -5  -2  12      330.06      337.05     49.71 o 
  -4  -2  12       45.14       47.62     25.02 o 
  -3  -2  12      307.35      305.43     30.19 o 
  -2  -2  12       85.26       75.50     19.49 o 
  -1  -2  12      346.39      363.74     25.18 o 
   0  -2  12      130.75      123.09     22.29 o 
   1  -2  12      455.21      446.51     34.18 o 
   2  -2  12      286.54      282.16     31.41 o 
   3  -2  12       56.60       52.58     23.42 o 
   4  -2  12        0.04       -3.89     24.55 o 
   5  -2  12       25.90       23.27     28.19 o 
  -7  -1  12      286.92      257.26     51.91 o 
  -6  -1  12      125.74      135.97     35.72 o 
  -5  -1  12        0.41        3.81     28.42 o 
  -4  -1  12      764.36      781.73     43.78 o 
  -3  -1  12      466.06      571.42     48.40 o 
  -2  -1  12        0.98       -2.00     18.38 o 
  -1  -1  12       95.42       63.48     40.00 o 
   0  -1  12     1009.49      991.51     47.10 o 
   1  -1  12      221.55      189.76     27.62 o 
   2  -1  12       20.15       25.62     23.88 o 
   3  -1  12        0.43        4.00     23.47 o 
   4  -1  12      286.69      402.64     41.82 o 
   5  -1  12        8.02        3.48     29.01 o 
  -7   0  12      131.96       92.45     52.83 o 
  -6   0  12       40.47       56.93     57.09 o 
  -5   0  12       11.54       19.01     52.78 o 
  -4   0  12       61.48       67.60     26.96 o 
  -3   0  12      227.33      215.27     27.15 o 
  -2   0  12       18.41       10.09     18.36 o 
  -1   0  12      381.12      351.33     26.90 o 
   0   0  12       20.45       11.43     20.96 o 
   1   0  12       17.49       27.01     20.75 o 
   2   0  12      260.57      255.97     31.52 o 
   3   0  12      133.34      140.93     29.31 o 
   4   0  12       36.13       11.68     28.34 o 
  -7   1  12       13.42       16.25     68.21 o 
  -6   1  12       71.72       61.50     63.19 o 
  -5   1  12       81.00       48.68     56.47 o 
  -4   1  12       24.60        4.61     48.53 o 
  -3   1  12      174.36      174.29     25.78 o 
  -2   1  12      310.54      248.18     27.47 o 
  -1   1  12      245.41      222.95     23.14 o 
   0   1  12      546.81      596.88     32.05 o 
   1   1  12      283.45      306.96     33.72 o 
   2   1  12        0.24       -5.64     23.21 o 
   3   1  12      120.11      126.27     30.90 o 
   4   1  12       68.97       95.57     35.97 o 
  -7   2  12        0.25        5.38     70.62 o 
  -6   2  12        5.30       -3.23     68.00 o 
  -5   2  12        4.07       16.76     58.27 o 
  -4   2  12        1.88       -0.41     51.19 o 
  -3   2  12        8.24       -1.64     44.94 o 
  -2   2  12      258.97      272.27     26.23 o 
  -1   2  12      843.37      832.05     37.77 o 
   0   2  12      205.79      156.06    101.65 o 
   1   2  12      302.04      356.31     36.74 o 
   2   2  12        0.10       -0.61     27.67 o 
   3   2  12       10.48        5.23     27.37 o 
   4   2  12       68.28       44.23     35.87 o 
  -7   3  12       73.22       43.82     83.33 o 
  -6   3  12       57.63       98.85     81.28 o 
  -5   3  12        0.13       -3.48     58.01 o 
  -4   3  12      202.10      242.14     64.62 o 
  -3   3  12       67.49       69.80     50.99 o 
  -2   3  12       30.97       16.30     50.48 o 
  -1   3  12      189.56      244.32     26.27 o 
   0   3  12        3.98        2.67     21.24 o 
   1   3  12      171.14      206.52     33.11 o 
   2   3  12       80.41      128.88     33.92 o 
   3   3  12       21.02        9.69     32.39 o 
  -6   4  12       63.04       92.91     77.33 o 
  -5   4  12        0.23      -11.12     63.29 o 
  -4   4  12      228.69      189.30     65.03 o 
  -3   4  12      418.06      343.76     71.44 o 
  -2   4  12       19.68       -4.05     52.22 o 
  -1   4  12      187.86      232.15     53.19 o 
   0   4  12      270.51      257.20     52.58 o 
   1   4  12      539.49      683.68     47.15 o 
   2   4  12        4.47        7.02     30.85 o 
   3   4  12       14.78       10.45     34.33 o 
  -6   5  12       27.57       23.01     75.54 o 
  -5   5  12        3.91       21.88     67.64 o 
  -4   5  12       17.03        5.33     61.24 o 
  -3   5  12       88.73       46.69     61.96 o 
  -2   5  12        0.01        3.48     51.45 o 
  -1   5  12      204.72      204.42     54.58 o 
   0   5  12       20.16       11.43     49.30 o 
   2   5  12      310.00      383.73     44.12 o 
  -5   6  12      109.96      132.32     74.82 o 
  -4   6  12       41.77       -1.74     61.09 o 
  -3   6  12        0.03      -13.22     55.04 o 
  -2   6  12      139.40      130.17     62.73 o 
  -1   6  12        7.73        9.79     51.09 o 
   0   6  12        4.23       -3.64     43.71 o 
  -4   7  12       66.86       37.41     66.62 o 
  -3   7  12       62.78       80.46     70.00 o 
  -2   7  12        1.26       -9.17     53.09 o 
  -1   7  12       25.05       68.93     56.42 o 
   0   7  12       43.37       15.78     52.83 o 
  -3 -15  13       18.29       14.91     65.80 o 
  -2 -15  13       70.26       61.75     60.52 o 
  -1 -15  13        1.40        7.03     33.64 o 
   0 -15  13      367.82      282.65     87.81 o 
   1 -15  13      254.11      365.33     57.86 o 
  -4 -14  13       33.15       33.82     70.36 o 
  -3 -14  13        0.47        3.64     60.06 o 
  -2 -14  13       46.16       51.19     49.40 o 
  -1 -14  13       21.89       35.52     28.34 o 
   0 -14  13       33.69       28.51     28.99 o 
   1 -14  13       82.48       73.98     29.77 o 
   2 -14  13       79.42       95.63     48.68 o 
  -5 -13  13      115.52       73.49     64.72 o 
  -4 -13  13       17.52       12.86     55.96 o 
  -3 -13  13        5.32        6.25     48.84 o 
  -2 -13  13       84.10       60.93     52.68 o 
  -1 -13  13      100.04       94.19     49.86 o 
   0 -13  13      327.99      396.72     36.26 o 
   1 -13  13      622.38      638.23     85.35 o 
   2 -13  13       55.24       20.62     25.96 o 
   3 -13  13       32.60       22.66     26.33 o 
  -5 -12  13      198.83      167.06     61.70 o 
  -4 -12  13      355.69      342.38     62.37 o 
  -3 -12  13      218.03      154.30     55.76 o 
  -2 -12  13      628.24      720.21     69.23 o 
  -1 -12  13      321.89      400.18     51.50 o 
   0 -12  13       94.73      117.36     29.15 o 
   1 -12  13      667.43      713.30     39.12 o 
   2 -12  13       42.50       35.06     25.62 o 
   3 -12  13      222.90      190.95     29.04 o 
  -6 -11  13       39.56      -14.35     62.73 o 
  -5 -11  13       76.50       50.89     57.75 o 
  -4 -11  13        0.79       11.53     47.10 o 
  -3 -11  13        1.43        0.77     41.97 o 
  -2 -11  13       50.43       27.67     38.90 o 
  -1 -11  13       31.32       16.66     35.97 o 
   0 -11  13      135.45      151.92     25.46 o 
   1 -11  13       14.89        7.18     23.21 o 
   2 -11  13       99.52       98.36     25.00 o 
   3 -11  13      126.23       95.89     25.46 o 
   4 -11  13       46.88       25.67     25.97 o 
  -6 -10  13        0.65        7.99     59.34 o 
  -5 -10  13       66.34       56.83     53.60 o 
  -4 -10  13      638.68      598.71     63.49 o 
  -3 -10  13       61.80       70.31     46.12 o 
  -2 -10  13      155.39      127.60     42.07 o 
  -1 -10  13      570.01      642.37     56.32 o 
   0 -10  13      563.06      599.82     35.44 o 
   1 -10  13        9.53        9.17     19.32 o 
   2 -10  13        3.04       -0.35     21.67 o 
   3 -10  13       96.17       98.05     24.30 o 
   4 -10  13       59.06       55.04     23.83 o 
  -6  -9  13      342.44      380.61     63.80 o 
  -5  -9  13       34.43       26.34     48.94 o 
  -4  -9  13      157.32      173.67     51.40 o 
  -3  -9  13      620.19      625.36     62.62 o 
  -2  -9  13      172.11      122.32     42.28 o 
  -1  -9  13      155.64      145.59     38.02 o 
   0  -9  13      413.45      372.00     39.87 o 
   1  -9  13      116.13      122.19     21.70 o 
   2  -9  13      135.39      111.27     22.48 o 
   3  -9  13        0.99        3.66     20.95 o 
   4  -9  13        0.20       -6.16     20.99 o 
  -7  -8  13       16.84        1.79     67.85 o 
  -6  -8  13       44.98       30.70     54.99 o 
  -5  -8  13       31.95       24.50     46.84 o 
  -4  -8  13       86.10        9.89     38.64 o 
  -3  -8  13      355.09      419.55     53.40 o 
  -2  -8  13      141.83       86.81     34.49 o 
  -1  -8  13      214.12      235.94     39.05 o 
   0  -8  13      402.45      384.24     37.56 o 
   1  -8  13        6.08       -4.38     18.23 o 
   2  -8  13        0.14        7.96     18.02 o 
   3  -8  13      199.67      229.64     25.31 o 
   4  -8  13      330.52      444.13     50.99 o 
  -7  -7  13       51.67       62.01     68.67 o 
  -6  -7  13        0.79       -5.07     50.73 o 
  -5  -7  13       10.83        8.25     45.40 o 
  -4  -7  13      393.42      326.95     53.30 o 
  -3  -7  13       38.57        1.38     37.10 o 
  -2  -7  13       28.87       24.03     29.67 o 
  -1  -7  13       47.76       54.73     26.80 o 
   0  -7  13       34.05       49.04     24.91 o 
   1  -7  13      502.48      556.53     39.66 o 
   2  -7  13        0.11        3.74     16.68 o 
   3  -7  13      340.69      341.46     27.36 o 
   4  -7  13      237.46      215.24     27.31 o 
   5  -7  13       38.43       55.11     25.07 o 
  -7  -6  13        1.96        5.59     56.88 o 
  -6  -6  13       26.02       29.21     46.84 o 
  -5  -6  13       11.75       10.20     38.79 o 
  -4  -6  13        7.86        1.95     36.49 o 
  -3  -6  13      205.58      169.98     38.49 o 
  -2  -6  13        0.28        7.43     29.47 o 
  -1  -6  13      103.06       44.89     24.70 o 
   0  -6  13       47.23       39.05     22.86 o 
   1  -6  13       20.38       16.30     21.73 o 
   2  -6  13       23.68       16.86     21.16 o 
   3  -6  13        0.63        1.01     19.15 o 
   4  -6  13      190.09      147.95     49.45 o 
   5  -6  13       15.06       12.52     22.55 o 
  -7  -5  13        0.05        1.84     61.65 o 
  -6  -5  13      253.01      263.20     59.19 o 
  -5  -5  13        8.46       -6.00     37.61 o 
  -4  -5  13       54.04       83.68     42.28 o 
  -3  -5  13       61.57       62.57     32.03 o 
  -2  -5  13       31.59       13.58     24.85 o 
  -1  -5  13      218.44      219.38     29.98 o 
   0  -5  13      313.02      329.36     31.52 o 
   1  -5  13      627.78      695.26     45.20 o 
   2  -5  13     1797.02     1683.90     64.83 o 
   3  -5  13      138.81      157.02     30.03 o 
   4  -5  13      119.90      122.99     23.72 o 
   5  -5  13        0.27        2.17     23.71 o 
  -7  -4  13        7.26      -11.02     60.88 o 
  -6  -4  13        0.06      -10.66     47.92 o 
  -5  -4  13       24.82       72.82     45.46 o 
  -4  -4  13      424.76      512.97     54.01 o 
  -3  -4  13      252.06      260.89     40.18 o 
  -2  -4  13      132.96      120.44     23.43 o 
  -1  -4  13      184.67      145.69     25.62 o 
   0  -4  13      728.88      652.72     42.84 o 
   1  -4  13      762.69      789.60     46.48 o 
   2  -4  13       27.69       30.85     21.78 o 
   3  -4  13       13.57        7.28     23.68 o 
   4  -4  13       94.31      104.23     30.18 o 
   5  -4  13      143.33      118.38     38.49 o 
  -7  -3  13       13.47       31.47     59.45 o 
  -6  -3  13       11.09       -7.94     48.12 o 
  -5  -3  13       44.89       39.97     41.92 o 
  -4  -3  13        0.33        7.12     35.77 o 
  -3  -3  13      122.31       86.69     27.09 o 
  -2  -3  13      278.53      307.18     38.33 o 
  -1  -3  13       22.25       13.64     17.69 o 
   0  -3  13      108.73       79.64     21.93 o 
   1  -3  13      400.49      333.15     32.95 o 
   2  -3  13        2.08       -8.81     19.83 o 
   3  -3  13       27.29        9.53     23.27 o 
   4  -3  13       49.00       72.21     30.90 o 
  -7  -2  13       82.18       50.68     37.20 o 
  -6  -2  13      111.49       70.96     32.87 o 
  -5  -2  13      443.45      506.98    102.85 o 
  -4  -2  13       13.06       -4.53     24.52 o 
  -3  -2  13       63.45       33.90     24.74 o 
  -2  -2  13     1501.05     1561.07     51.60 o 
  -1  -2  13     1642.89     1542.11     48.22 o 
   0  -2  13      189.89      187.41     27.72 o 
   1  -2  13       37.45       37.51     24.39 o 
   2  -2  13       20.69       24.09     22.86 o 
   3  -2  13       51.21       70.51     26.49 o 
   4  -2  13      257.16      306.09     39.41 o 
  -7  -1  13      145.28       81.99     46.94 o 
  -6  -1  13        5.33       -3.48     51.50 o 
  -5  -1  13       23.21       10.64     32.00 o 
  -4  -1  13       17.15       33.40     28.07 o 
  -3  -1  13       39.63       16.19     23.22 o 
  -2  -1  13       42.93       43.35     21.52 o 
  -1  -1  13       38.64       14.95     17.48 o 
   0  -1  13        6.83       -2.77     19.58 o 
   1  -1  13      211.94      177.47     27.16 o 
   2  -1  13      565.54      531.17     42.74 o 
   3  -1  13      114.19      103.98     31.98 o 
   4  -1  13        2.41        2.20     31.77 o 
  -7   0  13        0.48        6.76     58.93 o 
  -6   0  13       37.55       23.68     64.78 o 
  -5   0  13      136.92      213.75     66.06 o 
  -4   0  13        0.10       -0.29     25.60 o 
  -3   0  13        9.92       12.19     22.92 o 
  -2   0  13        8.88       -0.23     20.75 o 
  -1   0  13      126.67       59.37     45.71 o 
   0   0  13       75.83       85.94     22.91 o 
   1   0  13       46.10       36.38     22.86 o 
   2   0  13       10.61       10.76     27.62 o 
   3   0  13        4.06        9.02     29.98 o 
   4   0  13        4.49        5.84     33.51 o 
  -7   1  13       46.08        4.71     67.95 o 
  -6   1  13        5.04        4.30     66.52 o 
  -5   1  13      134.43       71.23     63.60 o 
  -4   1  13       98.60       54.42     55.86 o 
  -3   1  13        0.10       -5.20     23.86 o 
  -2   1  13      147.21      157.45     25.37 o 
  -1   1  13      143.79      127.54     24.05 o 
   0   1  13       10.94       12.50     21.01 o 
   1   1  13       15.02        4.20     25.06 o 
   2   1  13       93.89       99.83     28.54 o 
   3   1  13      160.82      169.37     38.84 o 
  -6   2  13       15.41        7.69     70.46 o 
  -5   2  13      352.53      356.06     79.18 o 
  -4   2  13       63.19       51.60     63.60 o 
  -3   2  13       78.17       23.11     52.12 o 
  -2   2  13        7.66       20.14     52.42 o 
  -1   2  13       83.80       99.02     38.74 o 
   0   2  13       24.12       18.70     24.75 o 
   1   2  13        3.73       11.48     29.16 o 
   2   2  13       10.45       24.85     32.54 o 
   3   2  13       56.76       51.19     30.95 o 
  -6   3  13        2.72       -9.02     72.41 o 
  -5   3  13      178.15      193.76     74.15 o 
  -4   3  13       21.42       10.51     58.52 o 
  -3   3  13        0.95       -5.74     58.88 o 
  -2   3  13        2.70       -3.89     50.53 o 
  -1   3  13       38.29        9.69     51.40 o 
   0   3  13       15.95       10.20     28.19 o 
   1   3  13      367.48      423.70     39.10 o 
   2   3  13      283.42      333.00     41.97 o 
   3   3  13      197.77      213.39     43.66 o 
  -5   4  13        6.77        6.05     67.39 o 
  -4   4  13      106.39      169.16     70.21 o 
  -3   4  13      163.02      117.05     66.77 o 
  -2   4  13        2.77       15.68     58.37 o 
  -1   4  13      169.18      113.82     52.17 o 
   1   4  13        9.17       12.81     31.88 o 
   2   4  13       23.58       35.92     34.18 o 
  -5   5  13        1.20        8.20     72.87 o 
  -4   5  13       11.35       10.97     65.44 o 
  -3   5  13        8.50        6.82     61.29 o 
  -2   5  13       73.93       91.63     62.73 o 
  -1   5  13       23.44        4.10     49.04 o 
  -4   6  13        6.26       -9.74     69.69 o 
  -3   6  13        0.71       -2.51     61.29 o 
  -2   6  13       19.27       12.09     61.80 o 
  -1   6  13        0.35        1.23     55.65 o 
  -2 -15  14        5.78       11.84     53.24 o 
  -1 -15  14       11.02       11.74     56.63 o 
   0 -15  14       72.04       83.38     36.72 o 
  -3 -14  14       17.08       10.66     61.39 o 
  -2 -14  14       50.85       23.57     50.12 o 
  -1 -14  14      254.58      330.03     62.57 o 
   0 -14  14      118.82      113.83     32.77 o 
   1 -14  14       75.71       77.12     32.58 o 
  -4 -13  14       84.60       62.83     59.60 o 
  -3 -13  14       29.03       32.54     51.25 o 
  -2 -13  14       88.25       58.93     54.22 o 
  -1 -13  14      656.26      715.70     69.85 o 
   0 -13  14      904.00     1097.29     53.54 o 
   1 -13  14        0.21        8.99     28.78 o 
   2 -13  14       32.66       44.65     28.76 o 
  -5 -12  14      130.62       50.84     65.44 o 
  -4 -12  14        0.26      -10.15     56.93 o 
  -3 -12  14       18.26        3.74     46.48 o 
  -2 -12  14       46.46       46.63     44.38 o 
  -1 -12  14        4.86        9.94     44.64 o 
   0 -12  14       82.81       97.17     28.30 o 
   1 -12  14      114.64      116.07     29.64 o 
   2 -12  14       15.27        9.49     25.89 o 
   3 -12  14       86.80      105.81     28.98 o 
  -5 -11  14       39.61       51.19     53.71 o 
  -4 -11  14      675.67      572.32     67.85 o 
  -3 -11  14      334.15      353.09     61.19 o 
  -2 -11  14      793.88      641.70     61.70 o 
  -1 -11  14      437.08      498.93     57.24 o 
   0 -11  14       92.55       93.83     40.07 o 
   1 -11  14      489.55      523.98     36.00 o 
   2 -11  14      138.21      144.06     64.72 o 
   3 -11  14       24.17       24.18     23.94 o 
  -6 -10  14       21.95      -10.56     60.32 o 
  -5 -10  14        4.47        1.90     49.04 o 
  -4 -10  14      999.93      843.97     72.87 o 
  -3 -10  14      409.72      447.64     57.29 o 
  -2 -10  14      151.67      132.73     42.84 o 
  -1 -10  14       24.24       40.23     35.36 o 
   0 -10  14      333.71      323.21     41.36 o 
   1 -10  14       34.47       37.28     22.85 o 
   2 -10  14       57.47       60.23     23.82 o 
   3 -10  14      105.98      103.96     25.62 o 
  -6  -9  14       72.25       59.45     59.14 o 
  -5  -9  14       78.40       73.64     54.73 o 
  -4  -9  14       63.27       54.27     44.64 o 
  -3  -9  14       35.30        8.61     44.12 o 
  -2  -9  14      758.35      790.01     60.11 o 
  -1  -9  14       15.85       18.14     31.36 o 
   0  -9  14       27.52       25.16     28.70 o 
   1  -9  14        0.61       -1.84     27.93 o 
   2  -9  14        0.06        8.93     22.00 o 
   3  -9  14       21.91       17.25     22.59 o 
   4  -9  14        0.38       -5.73     23.99 o 
  -6  -8  14       82.56       46.02     58.06 o 
  -5  -8  14      433.09      405.05     63.39 o 
  -4  -8  14        4.42       -4.71     40.07 o 
  -3  -8  14      163.47      118.33     41.41 o 
  -2  -8  14      376.42      358.01     47.51 o 
  -1  -8  14        0.54        2.25     31.21 o 
   0  -8  14      200.06      177.16     32.59 o 
   1  -8  14       12.62       26.19     25.16 o 
   2  -8  14      159.88      150.22     23.12 o 
   3  -8  14      195.32      222.17     27.04 o 
   4  -8  14       18.43       18.15     24.01 o 
  -6  -7  14        5.01       -9.43     55.55 o 
  -5  -7  14       38.73       36.74     44.79 o 
  -4  -7  14       50.51       27.57     43.20 o 
  -3  -7  14       86.34       43.35     40.07 o 
  -2  -7  14      386.83      476.13     49.20 o 
  -1  -7  14        2.63       -0.46     25.37 o 
   0  -7  14      244.75      255.62     33.11 o 
   1  -7  14      252.65      238.76     34.54 o 
   2  -7  14       23.24       10.51     26.85 o 
   3  -7  14       12.01       17.34     20.91 o 
   4  -7  14        3.19        5.34     24.87 o 
  -7  -6  14        5.40       13.43     64.78 o 
  -6  -6  14       55.74       47.97     49.91 o 
  -5  -6  14       53.46       20.96     47.81 o 
  -4  -6  14      217.10      210.21     49.81 o 
  -3  -6  14      246.43      233.43     44.43 o 
  -2  -6  14        0.25        2.31     27.42 o 
  -1  -6  14       75.05       65.34     26.65 o 
   0  -6  14       25.36       18.50     23.21 o 
   1  -6  14      290.61      261.15     32.23 o 
   2  -6  14      694.20      658.21     45.30 o 
   3  -6  14       42.32       56.32     30.95 o 
   4  -6  14       58.74       77.33     35.82 o 
  -7  -5  14       17.14        6.20     57.45 o 
  -6  -5  14      213.19      226.10     59.65 o 
  -5  -5  14        9.33      -11.99     44.84 o 
  -4  -5  14      248.43      230.56     48.68 o 
  -3  -5  14       90.49       50.68     32.59 o 
  -2  -5  14      150.73       96.64     32.67 o 
  -1  -5  14      306.46      279.04     32.49 o 
   0  -5  14       52.39       46.99     25.67 o 
   1  -5  14      123.06      108.85     27.98 o 
   2  -5  14       94.92       83.94     28.19 o 
   3  -5  14      143.68      177.72     33.11 o 
   4  -5  14       35.00       27.98     30.39 o 
  -7  -4  14       35.46       61.60     64.57 o 
  -6  -4  14       29.03       80.25     53.86 o 
  -5  -4  14      128.85       87.17     42.43 o 
  -4  -4  14      368.67      493.55     54.83 o 
  -3  -4  14        1.90        4.00     26.02 o 
  -2  -4  14       85.37       95.21     69.64 o 
  -1  -4  14      433.01      402.13     37.56 o 
   0  -4  14      252.42      251.72     30.39 o 
   1  -4  14        0.31       -0.61     24.14 o 
   2  -4  14       43.61       38.02     24.19 o 
   3  -4  14      414.73      495.40     44.64 o 
   4  -4  14      276.96      288.00     40.07 o 
  -7  -3  14       32.71       57.96     61.39 o 
  -6  -3  14        0.02       -9.53     49.15 o 
  -5  -3  14       68.87       29.14     32.26 o 
  -4  -3  14       19.34        7.47     28.92 o 
  -3  -3  14      453.58      455.18     35.09 o 
  -2  -3  14       62.82       55.37     22.34 o 
  -1  -3  14       18.71       22.29     21.42 o 
   0  -3  14      126.41      133.39     28.65 o 
   1  -3  14      385.32      379.07     34.64 o 
   2  -3  14      312.10      295.69     34.49 o 
   3  -3  14       30.34       30.39     27.98 o 
   4  -3  14       74.65       84.15     35.82 o 
  -7  -2  14        3.58        4.15     39.20 o 
  -6  -2  14        1.09       -4.69     33.18 o 
  -5  -2  14       34.23       46.07     33.48 o 
  -4  -2  14       41.21       45.88     30.20 o 
  -3  -2  14      138.15      104.45     25.73 o 
  -2  -2  14      197.82      155.44     24.91 o 
  -1  -2  14        2.89        9.33     22.96 o 
   0  -2  14       47.28       41.71     25.37 o 
   1  -2  14      304.91      252.54     33.21 o 
   2  -2  14       52.61       67.44     28.03 o 
   3  -2  14       80.46      132.16     34.90 o 
  -6  -1  14       43.21       12.04     59.14 o 
  -5  -1  14       18.13       26.60     58.22 o 
  -4  -1  14       35.95        8.25     29.12 o 
  -3  -1  14      206.35      228.58     41.94 o 
  -2  -1  14        3.87        3.10     19.87 o 
  -1  -1  14      101.64       75.49     27.06 o 
   0  -1  14       67.79       52.53     26.34 o 
   1  -1  14       35.10       10.30     25.88 o 
   2  -1  14        5.77       -2.00     26.34 o 
   3  -1  14       39.97       36.08     29.72 o 
  -6   0  14       12.61       11.74     64.88 o 
  -5   0  14       70.99       51.60     62.11 o 
  -4   0  14        3.72       -9.33     56.88 o 
  -3   0  14       34.21       32.56     25.42 o 
  -2   0  14       16.62       18.23     22.90 o 
  -1   0  14        1.39       -5.02     23.68 o 
   0   0  14        6.54        3.59     22.60 o 
   1   0  14      249.67      290.21     38.08 o 
   2   0  14        8.36       19.27     30.49 o 
   3   0  14      235.25      257.87     40.18 o 
  -6   1  14       34.65       10.81     71.08 o 
  -5   1  14      179.75      128.78     71.23 o 
  -4   1  14       34.96       22.55     60.32 o 
  -3   1  14        1.26       -7.12     53.55 o 
  -2   1  14       22.21        1.70     23.42 o 
  -1   1  14       39.28       26.75     27.01 o 
   0   1  14       64.10       51.86     29.11 o 
   1   1  14      413.52      450.20     43.00 o 
   2   1  14       10.19        6.87     29.21 o 
   3   1  14       24.70       10.86     37.31 o 
  -6   2  14        2.67       -7.43     82.61 o 
  -5   2  14       52.14       26.80     75.38 o 
  -4   2  14        1.00       15.53     61.39 o 
  -3   2  14       13.54        9.48     55.35 o 
  -2   2  14      184.96      159.32     63.65 o 
  -1   2  14       20.41        6.20     24.28 o 
   0   2  14      140.57      132.52     33.05 o 
   1   2  14        2.70        6.56     31.26 o 
   2   2  14       12.58       22.70     34.49 o 
  -5   3  14        2.18      -10.61     70.92 o 
  -4   3  14       19.95       -1.84     62.73 o 
  -3   3  14        6.01        9.07     66.01 o 
  -2   3  14      415.42      398.95     69.34 o 
  -1   3  14       62.01       28.08     56.06 o 
   1   3  14        0.09        2.51     34.74 o 
  -4   4  14       87.28      119.56     73.13 o 
  -3   4  14       98.82       63.80     65.70 o 
  -2   4  14       44.72       38.59     65.13 o 
  -1   4  14       13.09       11.33     57.19 o 
  -3   5  14       16.40        0.15     64.42 o 
  -2   5  14       17.56       13.12     58.27 o 
  -1   5  14        0.49        0.87     59.45 o 
  -2 -14  15        5.50        4.41     58.11 o 
  -1 -14  15       67.93       47.10     54.78 o 
   0 -14  15       33.87       30.75     44.58 o 
  -3 -13  15       12.22       -0.87     58.47 o 
  -2 -13  15       54.08       10.61     47.20 o 
  -1 -13  15       16.07       40.59     51.40 o 
   0 -13  15       21.22       28.49     45.76 o 
   1 -13  15      158.37      138.84     32.72 o 
  -4 -12  15       22.40       28.70     58.98 o 
  -3 -12  15        7.02       22.55     54.58 o 
  -2 -12  15      115.80       69.44     46.58 o 
  -1 -12  15        7.83       -2.20     45.92 o 
   0 -12  15      222.06      243.42     50.12 o 
   1 -12  15      815.67      917.71     48.07 o 
   2 -12  15       65.44       56.39     29.05 o 
  -5 -11  15       80.22       33.16     56.01 o 
  -4 -11  15       10.62        6.66     56.27 o 
  -3 -11  15       16.39       -2.82     50.43 o 
  -2 -11  15       14.27        7.64     45.81 o 
  -1 -11  15        4.15       14.66     38.69 o 
   0 -11  15       56.99       21.68     34.23 o 
   1 -11  15        6.21        5.38     35.46 o 
   2 -11  15        0.87       -1.92     24.98 o 
  -5 -10  15      133.92       86.20     53.35 o 
  -4 -10  15       21.50        9.33     46.43 o 
  -3 -10  15      998.68      938.98     76.56 o 
  -2 -10  15      107.52      125.96     48.48 o 
  -1 -10  15      221.68      152.00     44.84 o 
   0 -10  15       73.97       99.88     34.64 o 
   1 -10  15        3.94       -5.12     28.95 o 
   2 -10  15      148.48      159.62     28.20 o 
   3 -10  15        0.70        9.31     26.95 o 
  -6  -9  15       25.99        3.64     53.96 o 
  -5  -9  15       78.56       60.01     50.73 o 
  -4  -9  15       17.93       -0.20     48.02 o 
  -3  -9  15       35.82       15.48     39.31 o 
  -2  -9  15       52.63       35.21     41.87 o 
  -1  -9  15        0.44       -2.77     36.08 o 
   0  -9  15       66.51       52.99     31.41 o 
   1  -9  15      178.02      157.89     33.72 o 
   2  -9  15       57.23       81.17     34.33 o 
   3  -9  15        8.63        6.97     22.68 o 
  -6  -8  15       24.65        5.07     60.32 o 
  -5  -8  15      150.78      132.68     56.83 o 
  -4  -8  15      208.39      179.72     53.86 o 
  -3  -8  15       52.13       39.00     38.49 o 
  -2  -8  15      403.11      346.32     48.58 o 
  -1  -8  15        0.36       -1.38     29.26 o 
   0  -8  15       49.78       35.21     27.83 o 
   1  -8  15        4.31       12.61     26.03 o 
   2  -8  15        1.24       -3.28     26.44 o 
   3  -8  15        3.10        6.15     32.29 o 
  -6  -7  15       93.54       27.72     58.98 o 
  -5  -7  15       46.83        7.33     43.82 o 
  -4  -7  15       32.85       11.89     45.61 o 
  -3  -7  15       47.33       46.33     40.84 o 
  -2  -7  15       40.19       30.85     31.41 o 
   0  -7  15       20.70       22.96     26.08 o 
   1  -7  15       16.41        7.84     25.88 o 
   2  -7  15        0.97       -6.71     28.75 o 
   3  -7  15       48.73       30.34     33.16 o 
  -6  -6  15       25.57        7.99     56.22 o 
  -5  -6  15       57.04       46.53     49.56 o 
  -4  -6  15        3.19       12.25     44.12 o 
  -3  -6  15       98.31       68.05     39.46 o 
  -2  -6  15        7.64       -3.89     29.06 o 
  -1  -6  15       36.52       21.06     29.16 o 
   0  -6  15       10.82       15.32     24.75 o 
   1  -6  15      127.49      101.62     31.36 o 
   2  -6  15        0.77        4.10     28.65 o 
   3  -6  15        6.54        3.89     28.13 o 
  -6  -5  15       95.40       67.75     56.27 o 
  -5  -5  15        1.23       -0.20     48.43 o 
  -4  -5  15      188.87      195.50     48.48 o 
  -3  -5  15      134.85      175.09     66.70 o 
  -2  -5  15      231.15      190.02     37.36 o 
  -1  -5  15       10.46        6.10     23.98 o 
   0  -5  15       29.37       12.91     26.29 o 
   1  -5  15        9.81        5.79     26.75 o 
   2  -5  15       15.80       20.40     24.55 o 
   3  -5  15       12.74       17.83     33.36 o 
  -6  -4  15       62.84       29.01     52.22 o 
  -5  -4  15      117.89      108.54     45.35 o 
  -4  -4  15       75.43       68.41     32.78 o 
  -3  -4  15        4.32       -0.97     27.79 o 
  -2  -4  15       48.76       46.69     27.37 o 
  -1  -4  15       17.95       23.73     27.06 o 
   0  -4  15        5.62        3.89     25.52 o 
   1  -4  15       49.10       40.79     23.98 o 
   2  -4  15        1.84       -5.48     27.52 o 
   3  -4  15      142.60      132.52     35.00 o 
  -6  -3  15       12.65       24.76     36.15 o 
  -5  -3  15      118.92      110.32     36.76 o 
  -4  -3  15        1.32        6.23     30.91 o 
  -3  -3  15       85.68       80.15     28.02 o 
  -2  -3  15        2.21        6.76     27.37 o 
  -1  -3  15      482.74      425.29     37.36 o 
   0  -3  15       21.64        9.63     26.14 o 
   1  -3  15        4.38       -1.49     26.14 o 
   2  -3  15       15.25       21.22     30.90 o 
   3  -3  15      153.53      191.66     36.85 o 
  -6  -2  15      251.45      186.38     62.93 o 
  -5  -2  15       21.48       12.83     33.78 o 
  -4  -2  15        0.53       -3.83     31.53 o 
  -3  -2  15       75.01       67.17     28.45 o 
  -2  -2  15       67.14       88.09     30.95 o 
  -1  -2  15       61.76       19.01     26.85 o 
   0  -2  15       29.02       26.75     27.52 o 
   1  -2  15        1.90       -2.00     25.83 o 
   2  -2  15       31.33       22.45     30.75 o 
   3  -2  15       12.31       12.71     33.67 o 
  -6  -1  15       12.21       12.45     64.37 o 
  -5  -1  15       24.85       39.20     70.26 o 
  -4  -1  15       94.96      129.97     34.71 o 
  -3  -1  15       64.94       78.97     29.17 o 
  -2  -1  15      135.11      122.40     27.83 o 
  -1  -1  15       33.37       20.09     27.62 o 
   0  -1  15        4.41        0.56     25.83 o 
   1  -1  15       21.68       31.57     30.18 o 
   2  -1  15       38.81       34.95     32.80 o 
  -5   0  15       20.94       11.12     74.15 o 
  -4   0  15      109.37       89.48     68.16 o 
  -3   0  15      133.54      157.04     31.89 o 
  -2   0  15       25.75       15.81     26.11 o 
  -1   0  15       27.43       15.17     28.80 o 
   0   0  15       22.31       14.86     26.60 o 
   1   0  15      128.48      110.38     31.47 o 
   2   0  15       55.61       73.18     37.61 o 
  -5   1  15       15.01       17.47     79.64 o 
  -4   1  15       32.65       31.11     72.72 o 
  -3   1  15      138.72      106.18     63.24 o 
  -2   1  15      243.72      281.91     72.46 o 
  -1   1  15       34.94       34.28     30.75 o 
   0   1  15       54.40       57.60     28.85 o 
   1   1  15       18.90       10.40     29.72 o 
  -4   2  15      219.16      206.98     77.79 o 
  -3   2  15       32.22       21.93     69.95 o 
  -2   2  15       14.58        4.10     57.45 o 
   0   2  15       11.98        8.46     32.85 o 
   1   2  15       56.11       55.19     37.61 o 
  -3   3  15      110.16      102.18     68.98 o 
  -2   3  15       36.53       14.91     66.98 o 
  -2 -13  16       71.04       21.98     56.42 o 
  -1 -13  16        9.28        7.89     46.02 o 
  -3 -12  16      123.47       71.44     53.81 o 
  -2 -12  16        9.09       -7.94     51.91 o 
  -1 -12  16       46.42       32.13     43.82 o 
   0 -12  16        6.78       12.81     38.90 o 
   1 -12  16        4.52        4.61     35.62 o 
  -4 -11  16        8.03       -2.05     57.04 o 
  -3 -11  16      161.68      105.93     56.32 o 
  -2 -11  16       62.67       68.98     44.94 o 
  -1 -11  16        4.12        1.54     39.77 o 
   0 -11  16       22.52       25.62     36.33 o 
   1 -11  16        1.65        5.07     37.67 o 
  -4 -10  16        2.25       -4.87     52.78 o 
  -3 -10  16       49.58       24.29     51.19 o 
  -2 -10  16        6.86       -2.10     44.94 o 
  -1 -10  16      193.26      152.97     46.58 o 
   0 -10  16        5.47       14.66     37.10 o 
   1 -10  16        0.01       -6.35     35.10 o 
   2 -10  16        6.44       -2.46     36.08 o 
  -5  -9  16       29.19        8.61     50.94 o 
  -4  -9  16       90.77      119.81     50.78 o 
  -3  -9  16       25.38       33.57     47.56 o 
  -2  -9  16      119.68       51.60     38.95 o 
  -1  -9  16       40.32       19.27     34.39 o 
   0  -9  16       16.04       12.97     31.26 o 
   1  -9  16       20.92       29.98     34.23 o 
   2  -9  16        2.70      -16.30     33.98 o 
  -5  -8  16       32.67       12.35     49.20 o 
  -4  -8  16       41.19       25.78     50.07 o 
  -3  -8  16        1.90        2.36     38.64 o 
  -2  -8  16      108.95       62.06     36.79 o 
  -1  -8  16       10.66        4.97     30.59 o 
   0  -8  16      141.04      128.73     34.03 o 
   1  -8  16        1.46       -0.97     32.03 o 
   2  -8  16       11.93        9.69     29.01 o 
  -5  -7  16       27.00       11.33     48.27 o 
  -4  -7  16       21.03       30.59     47.40 o 
  -3  -7  16      133.38      137.75     45.46 o 
  -2  -7  16      114.67       76.15     38.90 o 
  -1  -7  16        0.93       -9.84     28.44 o 
   0  -7  16       96.98       78.71     30.18 o 
   1  -7  16        4.42        6.20     31.11 o 
   2  -7  16        6.59        4.61     32.18 o 
  -5  -6  16        2.26       16.30     51.25 o 
  -4  -6  16       85.33       81.17     43.71 o 
  -3  -6  16      181.53      189.66     46.07 o 
  -2  -6  16      225.02      188.84     41.66 o 
  -1  -6  16        2.68        3.64     30.49 o 
   0  -6  16      141.54      132.22     34.54 o 
   1  -6  16       65.02       32.34     30.49 o 
   2  -6  16        0.25        2.46     31.11 o 
  -5  -5  16       77.23       69.39     52.73 o 
  -4  -5  16       68.87       22.96     33.16 o 
  -3  -5  16       43.89       30.18     37.56 o 
  -2  -5  16        5.62        9.07     28.80 o 
  -1  -5  16       59.46       41.66     27.93 o 
   0  -5  16       45.10        5.84     27.88 o 
   1  -5  16        2.62       11.07     29.57 o 
   2  -5  16       23.21       10.92     28.44 o 
  -5  -4  16       10.30        3.87     35.90 o 
  -4  -4  16       47.03       45.12     35.05 o 
  -3  -4  16        1.33        3.45     28.13 o 
  -2  -4  16      125.01       95.63     34.33 o 
  -1  -4  16      160.54      175.01     35.26 o 
   0  -4  16       17.22       22.39     26.70 o 
   1  -4  16       31.49       33.11     26.80 o 
   2  -4  16        0.00        3.95     28.24 o 
  -5  -3  16       71.15       87.50     40.52 o 
  -4  -3  16       87.25       98.74     37.31 o 
  -3  -3  16      180.92      207.13     35.09 o 
  -2  -3  16      193.68      175.88     36.54 o 
  -1  -3  16      109.61       64.06     30.95 o 
   0  -3  16       99.28       96.80     32.34 o 
   1  -3  16       14.14       10.30     29.83 o 
   2  -3  16       86.68      106.13     34.54 o 
  -5  -2  16        0.46       18.45     64.62 o 
  -4  -2  16       37.00       34.90     33.35 o 
  -3  -2  16        8.56        2.90     28.02 o 
  -2  -2  16      311.95      302.45     38.95 o 
  -1  -2  16        5.38        2.82     29.16 o 
   0  -2  16      265.26      238.35     34.69 o 
   1  -2  16      300.14      273.86     36.64 o 
  -5  -1  16        1.95       -2.31     70.92 o 
  -4  -1  16        2.71       13.22     73.79 o 
  -3  -1  16       37.77       28.01     31.17 o 
  -2  -1  16       43.36       17.27     27.21 o 
  -1  -1  16        8.49        6.35     30.44 o 
   0  -1  16       55.30       10.71     26.19 o 
   1  -1  16        0.00        0.31     31.41 o 
  -4   0  16      100.66      105.67     80.51 o 
  -3   0  16      112.17       97.16     75.02 o 
  -2   0  16      114.42      136.98     36.44 o 
  -1   0  16      137.39      117.76     33.72 o 
   0   0  16       93.90      115.36     34.13 o 
  -3   1  16       66.00       44.07     76.15 o 
  -1   1  16       35.25       56.32     36.18 o 
   0   1  16       24.34       15.84     34.80 o 
  -2 -11  17       16.21       30.29     46.43 o 
  -1 -11  17        1.15        5.59     45.76 o 
  -3 -10  17      114.05       97.78     48.79 o 
  -2 -10  17       13.55       38.49     48.89 o 
  -1 -10  17        3.20       -6.82     41.20 o 
   0 -10  17        1.02        0.72     34.44 o 
  -4  -9  17        4.38       -6.10     52.58 o 
  -3  -9  17       46.47       45.76     43.56 o 
  -2  -9  17        5.48       -7.43     42.33 o 
  -1  -9  17        8.94       10.15     39.72 o 
   0  -9  17      177.07       81.28     39.87 o 
   1  -9  17       33.31       23.32     33.11 o 
  -4  -8  17        7.47       -4.20     45.46 o 
  -3  -8  17       81.75       57.29     43.46 o 
  -2  -8  17      346.98      315.47     47.66 o 
  -1  -8  17       52.83       47.76     35.00 o 
   0  -8  17      322.42      276.63     44.07 o 
   1  -8  17       31.09       11.74     32.03 o 
  -4  -7  17       37.98       32.18     50.58 o 
  -3  -7  17       11.77       -0.72     42.59 o 
  -2  -7  17        0.95       12.45     37.82 o 
  -1  -7  17        9.61       14.76     34.74 o 
   0  -7  17       76.74       79.89     36.08 o 
   1  -7  17      224.42      170.50     39.36 o 
  -4  -6  17      104.55      101.32     43.23 o 
  -3  -6  17      152.09      121.40     46.22 o 
  -2  -6  17      259.93      215.44     43.66 o 
  -1  -6  17       87.89       59.24     35.92 o 
   0  -6  17        0.44       -3.33     29.01 o 
   1  -6  17       29.42       19.17     31.00 o 
  -4  -5  17        0.02       -9.05     33.51 o 
  -3  -5  17        0.24        1.84     39.00 o 
  -2  -5  17       15.59       13.58     33.92 o 
  -1  -5  17      100.90       92.24     35.31 o 
   0  -5  17      158.28      117.97     32.18 o 
   1  -5  17       22.04       17.32     32.44 o 
  -4  -4  17      126.81      127.80     39.73 o 
  -3  -4  17      245.03      173.98     40.13 o 
  -2  -4  17       20.20       38.23     31.47 o 
  -1  -4  17       11.80        2.97     30.34 o 
   0  -4  17        0.28        5.33     28.13 o 
   1  -4  17        6.65       -2.05     28.39 o 
  -4  -3  17        9.83        0.85     36.45 o 
  -3  -3  17        3.77        5.79     37.10 o 
  -2  -3  17      136.81       85.07     31.77 o 
  -1  -3  17       31.11       14.86     31.06 o 
   0  -3  17      100.66       78.15     34.80 o 
  -3  -2  17       19.62        7.17     37.31 o 
  -2  -2  17       35.06        2.31     34.13 o 
  -1  -2  17       56.82       36.79     33.87 o 
   0  -2  17       77.29       57.45     34.28 o 
  -3  -1  17        1.74       -0.67     35.97 o 
  -2  -1  17       67.20       46.79     36.33 o 
  -1  -1  17       32.92       21.42     32.03 o 
  -2  -7  18       93.28       93.73     44.28 o 
  -2  -6  18        2.54        4.15     35.31 o 
                                                 
